# Supplementary material for: Long-term associations among male sperm whales (Physeter macrocephalus)
Source: PLoS One. 2020 Dec 23;15(12):e0244204. doi: 10.1371/journal.pone.0244204 (PMC7757888; doi:10.1371/journal.pone.0244204)
Supplement: S1 File — (XLSX) [file pone.0244204.s003.xlsx]

## Sheet: Fig 2
Data used for Fig 2
Horizontal distance between associated whales (identified within 1hour from the same boat)
4022.19
3862.82				Count	%
1461.24			1000	76	10.0264
7830.57			2000	230	30.343
8906.71			3000	181	23.8786
8400.75			4000	122	16.095
8400.75			5000	65	8.5752
1157.43			6000	28	3.69393
2091.66			7000	16	2.11082
2091.66			8000	18	2.37467
1781.01			9000	8	1.05541
1781.01			10000	6	0.791557
3772.24			11000	6	0.791557
1870.52			12000	1	0.131926
1870.52			13000	0	0
3156.48			14000	1	0.131926
1626.57			15000	0	0
1626.57			16000	0	0
1573.67			17000	0	0
807.548			18000	0	0
1648.03			19000	0	0
1316.53			20000	0	0
3125.47			21000	0	0
10291.5			22000	0	0
1579.71			23000	0	0
2933.27			24000	0	0
1776.45			25000	0	0
2535.41
4949.03			n	758
4949.03			Mean	2841.93
2650.28			SD	1961.54
1410.32			Min	112.655
1717.76			Max	13930.7
1033.41			Med	2295.67
1965.34
1398.29
2037.44
2587.79
3683.22
1261.96
1950.6
169.739
2153.08
1875.8
944.179
4056.69
255.362
2338.92
3212.31
1871.2
670.514
4126.47
2907.93
1917.75
2978.72
2200.6
609.931
1363.86
1363.86
2603.93
1251.06
2058.35
2395.09
3224.31
2076.44
2807.47
1920
3370.42
752.179
1893.49
2817.58
3032.63
2227.07
2767.38
3184.13
1589.45
1450.42
1240.54
1888.9
653.282
853.477
1903
1534.68
2497.3
1276.88
603.817
615.158
2790.86
4114.62
1328.18
638.884
1805.73
1983.33
3468.93
2614.17
8091.95
1350.5
1584.85
2503.73
1672.48
1064.87
4274.71
1013.47
1853.5
1351.43
1219.29
2562.68
3993.02
2861.29
4329.79
2726.27
3382.6
839.653
2567.12
1268.98
2603.95
1854.64
3027.37
1779.52
3381.65
1871.06
624.043
3474.07
3514.92
5062.51
1734.05
2562.92
4600.56
4844.48
1451.23
1444.27
209.536
3004.8
1933.65
2910.87
1369.37
2590.5
618.578
2003.09
2223.22
2375.73
2167.46
3492.17
1362.7
3225.85
2035.4
3884.65
3468.28
4585.43
2267.12
2267.12
1822.88
2968.09
1934.14
1646.35
1367.78
2198.48
7567.71
2362.44
2511.41
3629.95
5288.97
5646.3
4014.13
1781.35
2127.16
446.666
357.437
1593.59
1911.88
7611.59
3877.13
9605.82
9171.31
835.178
1976.01
2091.77
3660.08
4249.75
1248.73
2387.61
1795.69
669.158
818.797
1487.56
4240.94
3281.82
2960.37
2180.58
3109.97
1328.02
2147.71
1375.29
3387.37
8290.7
1294.44
2500.83
2122.09
1825.87
1843.41
2019.71
1595.84
3361.71
3410.05
2073.32
2040.73
242.399
2311
2311
900.59
4369.46
2038.42
1726.41
2877.17
5456.82
3113.57
5773.86
3113.57
4386.45
2485
3675
4369.79
3113.57
5773.86
736.01
2154.25
5773.86
2779.64
4369.79
4369.79
3113.57
3113.57
4386.45
2485
2485
112.655
2182.76
2183.23
6228.34
7807.96
1592.43
1952.53
1502.52
2624.43
3810.36
5285.02
5732.14
3430.79
2688.05
4790.66
1034.66
1034.66
1474.31
4464.92
4536.71
3280.94
3863.45
1848.76
2059.17
1612.35
1063.56
1362.74
556.916
1516.22
3677.37
1656.22
1670.62
394.025
2519.58
2173.09
2847.11
938.303
1033.08
1227.51
1895.41
507.828
964.099
1486.08
1453.79
460.957
1003.13
1917.12
667.949
2320.46
2920.1
1941.51
1941.17
5713
3541.77
2774.74
2464.96
1672.47
3081.8
3071.19
1964.15
893.083
2119
1570.98
1463.41
1278.74
1843.08
1919.91
3253.44
7112.27
1863.84
6080.04
4220.97
1309.29
1616.79
1273.85
1104.39
985.471
1310.34
2631
770.202
3668.62
1534.25
1534.25
925.763
2487.09
5355.91
238.516
1385.05
3872.06
5230.11
2812.61
1764.89
1307.89
2798.11
7289.85
5700.29
2395.69
8880.83
10494.1
3761.88
2620.12
1353.74
2116.54
698.711
2905.12
4341.18
1438.7
1688.42
1293.92
1450.7
2052.7
6576.77
2291.36
3547.39
1293.47
2968.15
1427.73
3653.14
2248.55
2522.16
1625.89
1197.63
1276.14
1136.34
518.82
4788.5
2273.85
1040.38
2149.65
1248.37
2773.18
1639.1
2649.11
2060.7
3032.82
663.672
3538.78
3658.45
3009.17
2994.82
5733.31
2121.7
3747
3179.83
1484.45
3549.73
3020.12
3957.83
4610.74
6029.04
1449.57
3357.72
2820.1
6176.12
2463.32
279.942
2385.57
3855.23
4031.35
3298.74
2452.59
1721.95
1791.44
735.41
7082.17
6492.02
2102.51
7990.34
6462.59
5024.03
2136.81
6950.69
3477.3
1841.95
4454.81
13930.7
1871.06
624.043
3474.07
3514.92
5062.51
1734.05
209.536
3004.8
1933.65
2910.87
1369.37
9123.21
9123.21
2099.04
3587.05
1976.01
3687.9
1375.61
2208.37
3109.97
1328.02
2147.71
1294.44
2500.83
4998.88
688.254
900.59
4369.46
2038.42
1726.41
655.046
2847.11
1941.51
1941.17
1175.44
4452.09
3217.99
5535.36
4235.51
1378.57
1127.19
8426.02
1200.27
7887.29
6809.84
1097.32
4629.25
3698.41
4785.03
4049.58
1183.07
1309.29
1616.79
3650.4
1273.85
4488.23
3505.92
1104.39
4778.8
3959.48
1131.23
1131.23
3464.27
3385.76
906.028
1356.14
219.046
1534.25
1534.25
1534.25
1534.25
1534.25
2201.51
1485.55
2837.14
925.763
2487.09
5355.91
918.352
1225.21
2867.47
4015.34
3113.9
1017.82
1371.84
2620.12
3613.86
356.354
2116.54
2073.89
3110.21
1165.71
904.848
1450.7
2315.67
2135.32
1844.18
3855.97
5327.69
2716.52
2280.83
4768.53
3653.14
4193.34
1373.05
4469.55
1581.54
2248.55
3949.49
1625.89
4788.5
1981.04
1892.77
527.156
4550.99
2921.88
7137.2
7902.14
2149.65
2636.42
3063.38
4222.35
2636.13
3803.23
5533.55
2273.24
2397.39
1681.12
2773.78
1692.94
3471.72
2773.18
5662.86
3935.63
7633.86
3757.84
2649.11
2060.7
3032.82
11611.6
2440.66
2299.98
5169.4
4009.74
1315.38
3677.42
2421.76
551.333
3168.66
1531.11
289.43
1979.91
2059.43
4243.45
3259.67
2373.39
2863.95
1029.18
3238.16
2452.59
1725.59
750.948
2987.48
3992.87
2283.77
1508.8
3369.42
2102.51
4229.4
4494.44
1673.18
1790.58
2692.11
2051.6
4115.07
486.174
4299.25
4395.76
3216.42
2250.59
1623.68
1635.98
1780.19
1993.26
2846.92
2119.86
7043.16
1211.85
6498.19
4557.22
1408.63
3089.41
1764.89
946.163
5779.84
2156.56
478.078
7281.45
7281.45
6804.94
6804.94
1927.41
4114.11
2052.7
4616.11
1253.66
1171.18
5044.58
2687.83
1488.59
3076.49
2745.41
3203.06
3203.06
1974.77
4811.2
4811.2
2425.28
4518.39
433.575
2814.35
10880.8
1950.91
1913.44
1244.93
1248.37
3005.81
3291.36
3756.69
3464.94
2288.78
2133.36
6033.47
2923.19
2104.38
3323.1
9376.18
6429.13
2541.82
7388.52
289.43
3642.53
3372.19
371.048
5380.77
1751.66
8089.8
1660.99
4162.8
869.16
1770.24
1029.9
4632.12
5633.31
7956.17
2367.34
3223.14
5222.62
2209.82
3298.74
3298.74
10511.5
10511.5
5213.98
3256.47
1342.28
2148.29
1659.81
741.453
1885.94
1519.43
2195.65
6164.53
3877.13
2188.38
2311
2311.2
6145.6
4882.51
1067.32
10990.8
9700.18
1365.3
3271.79
664.318
2322.44
2131.34
2131.34
814.426
3349.83
2961.08
2327.72
698.711
1684.77
1438.7
1688.42
1373.91
1165.71
1305.45
1841.98
1050.86
1575.13
448.526
2066.01
1484.45
373.042
2745.18
3531.83
4004.15
3691.22
3925.28
869.16
2367.34
2820.1
920.727
3403.21
4031.35
628.999
2673.96
2780.4
3298.74
1068.85
2452.59
1725.59
750.948
1721.95
2987.48
1791.44
3992.87
2283.77
7082.17
1964.34
1508.8
2102.51
3881.49
2764.45
3784.26
560.417
1861.06
4444.89
1320.31
1479.55
4725.4
309.23
1748.19
2691.25
3683.74

## Sheet: Fig 3, Table 1, 2
Date	Boat	ID
2006-08-08 15:41:00	1	NS-PM001
2006-08-12 12:55:00	1	NS-PM001
2006-08-13 11:43:00	1	NS-PM009
2006-08-14 12:00:00	1	NS-PM010
2006-08-14 12:15:00	1	NS-PM021
2006-08-15 15:10:00	1	NS-PM013
2006-08-16 10:12:00	1	NS-PM014
2006-08-18 14:35:00	1	NS-PM015
2006-08-18 14:53:00	1	NS-PM011
2006-08-21 14:45:00	1	NS-PM009
2006-08-21 16:01:00	1	NS-PM016
2006-08-21 16:45:00	1	NS-PM021
2006-08-26 16:56:00	1	NS-PM017
2006-08-27 09:18:00	1	NS-PM017
2006-08-27 09:34:00	1	NS-PM018
2006-08-27 09:57:00	1	NS-PM019
2006-08-27 10:35:00	1	NS-PM020
2006-08-27 13:14:00	1	NS-PM023
2006-08-27 13:30:00	1	NS-PM009
2006-08-27 13:35:00	1	NS-PM013
2006-08-27 13:43:00	1	NS-PM018
2006-08-27 13:43:00	1	NS-PM019
2006-08-27 15:06:00	1	NS-PM019
2006-08-28 09:44:00	1	NS-PM014
2006-08-28 14:28:00	1	NS-PM008
2006-08-30 09:47:00	1	NS-PM020
2006-08-30 10:48:00	1	NS-PM008
2006-08-30 10:56:00	1	NS-PM013
2006-09-10 10:23:00	1	NS-PM008
2006-09-13 09:38:00	1	NS-PM001
2006-09-15 10:31:00	1	NS-PM001
2006-09-15 11:13:00	1	NS-PM001
2006-09-15 13:54:00	1	NS-PM013
2006-09-15 15:36:00	1	NS-PM008
2006-09-17 10:33:00	1	NS-PM001
2006-09-17 15:19:00	1	NS-PM029
2006-09-17 15:39:00	1	NS-PM001
2006-09-18 09:51:00	1	NS-PM021
2006-09-18 11:08:00	1	NS-PM035
2006-09-22 11:31:00	1	NS-PM036
2006-09-22 13:50:00	1	NS-PM009
2006-09-22 14:25:00	1	NS-PM026
2006-09-22 14:59:00	1	NS-PM026
2006-09-23 14:02:00	1	NS-PM027
2006-09-23 15:17:00	1	NS-PM033
2006-09-24 09:44:00	1	NS-PM009
2006-09-24 10:14:00	1	NS-PM006
2006-09-24 10:14:00	1	NS-PM007
2006-09-24 10:21:00	1	NS-PM016
2006-09-24 16:34:00	1	NS-PM009
2006-09-26 14:21:00	1	NS-PM016
2006-09-26 14:50:00	1	NS-PM026
2006-09-26 15:29:00	1	NS-PM026
2006-09-27 10:04:00	1	NS-PM028
2006-09-27 10:41:00	1	NS-PM028
2006-09-30 10:43:00	1	NS-PM029
2006-09-30 13:47:00	1	NS-PM017
2006-09-30 13:47:00	1	NS-PM021
2006-09-30 17:00:00	1	NS-PM017
2006-10-01 13:42:00	1	NS-PM030
2006-10-01 14:36:00	1	NS-PM030
2006-10-01 14:58:00	1	NS-PM031
2006-10-02 10:45:00	1	NS-PM032
2006-10-06 10:05:00	1	NS-PM033
2006-10-06 10:37:00	1	NS-PM031
2007-06-24 09:21:00	1	NS-PM046
2007-06-24 09:29:00	1	NS-PM047
2007-06-24 09:53:00	1	NS-PM046
2007-06-24 10:30:00	1	NS-PM046
2007-06-24 10:45:00	1	NS-PM047
2007-06-27 10:59:00	1	NS-PM048
2007-06-28 09:57:00	1	NS-PM043
2007-06-28 14:40:00	1	NS-PM049
2007-06-28 14:49:00	1	NS-PM050
2007-07-09 15:05:00	1	NS-PM010
2007-07-24 13:49:00	1	NS-PM001
2007-07-24 14:34:00	1	NS-PM051
2007-07-24 14:52:00	1	NS-PM052
2007-07-26 10:20:00	1	NS-PM039
2007-07-26 10:53:00	1	NS-PM039
2007-07-27 11:03:00	1	NS-PM053
2007-07-27 13:41:00	1	NS-PM048
2007-07-27 14:15:00	1	NS-PM054
2007-08-03 09:53:00	1	NS-PM039
2007-08-03 09:56:00	1	NS-PM020
2007-08-03 10:33:00	1	NS-PM055
2007-08-03 13:43:00	1	NS-PM039
2007-08-03 13:52:00	1	NS-PM056
2007-08-03 14:09:00	1	NS-PM054
2007-08-03 14:43:00	1	NS-PM020
2007-08-03 15:06:00	1	NS-PM056
2007-08-05 14:42:00	1	NS-PM045
2007-08-06 15:15:00	1	NS-PM001
2007-08-08 14:34:00	1	NS-PM048
2007-08-09 10:09:00	1	NS-PM058
2007-08-09 10:55:00	1	NS-PM057
2007-08-10 09:45:00	1	NS-PM058
2007-08-10 14:03:00	1	NS-PM058
2007-08-10 14:39:00	1	NS-PM045
2007-08-10 14:43:00	1	NS-PM058
2007-08-11 12:00:00	1	NS-PM059
2007-08-11 12:11:00	1	NS-PM007
2007-08-11 12:16:00	1	NS-PM060
2007-08-11 14:13:00	1	NS-PM061
2007-08-11 14:27:00	1	NS-PM058
2007-08-12 14:26:00	1	NS-PM058
2007-08-12 14:53:00	1	NS-PM058
2007-08-13 14:21:00	1	NS-PM007
2007-08-13 14:44:00	1	NS-PM006
2007-08-13 15:05:00	1	NS-PM062
2007-08-14 10:14:00	1	NS-PM021
2007-08-14 10:54:00	1	NS-PM015
2007-08-14 10:59:00	1	NS-PM021
2007-08-14 14:24:00	1	NS-PM015
2007-08-14 14:41:00	1	NS-PM061
2007-08-14 14:59:00	1	NS-PM052
2007-08-14 15:06:00	1	NS-PM015
2007-08-15 15:03:00	1	NS-PM060
2007-08-18 13:43:00	1	NS-PM033
2007-08-18 15:22:00	1	NS-PM033
2007-08-19 10:09:00	1	NS-PM033
2007-08-19 11:21:00	1	NS-PM063
2007-08-19 11:34:00	1	NS-PM031
2007-08-19 14:04:00	1	NS-PM031
2007-08-19 14:48:00	1	NS-PM045
2007-08-20 11:19:00	1	NS-PM059
2007-08-20 11:21:00	1	NS-PM033
2007-08-20 13:44:00	1	NS-PM033
2007-08-20 13:49:00	1	NS-PM059
2007-08-20 14:40:00	1	NS-PM031
2007-08-21 09:48:00	1	NS-PM033
2007-08-21 10:28:00	1	NS-PM063
2007-08-21 10:38:00	1	NS-PM045
2007-08-21 10:39:00	1	NS-PM059
2007-08-21 14:04:00	1	NS-PM045
2007-08-21 14:37:00	1	NS-PM045
2007-08-23 09:59:00	1	NS-PM064
2007-08-23 10:11:00	1	NS-PM045
2007-08-23 10:50:00	1	NS-PM063
2007-08-23 13:53:00	1	NS-PM059
2007-08-23 14:09:00	1	NS-PM064
2007-08-23 14:34:00	1	NS-PM059
2007-08-23 14:43:00	1	NS-PM065
2007-08-24 10:21:00	1	NS-PM063
2007-08-24 14:05:00	1	NS-PM063
2007-08-24 14:17:00	1	NS-PM065
2007-08-24 14:51:00	1	NS-PM065
2007-08-25 10:12:00	1	NS-PM064
2007-08-25 10:58:00	1	NS-PM045
2007-08-25 13:31:00	1	NS-PM021
2007-08-25 14:45:00	1	NS-PM066
2007-08-25 14:57:00	1	NS-PM064
2007-08-25 15:16:00	1	NS-PM065
2007-08-26 09:40:00	1	NS-PM066
2007-08-26 10:18:00	1	NS-PM021
2007-08-26 11:31:00	1	NS-PM064
2007-08-26 13:59:00	1	NS-PM063
2007-08-26 14:11:00	1	NS-PM011
2007-08-26 14:15:00	1	NS-PM065
2007-08-26 14:30:00	1	NS-PM063
2007-08-26 16:45:00	1	NS-PM045
2007-08-26 17:07:00	1	NS-PM067
2007-08-26 17:14:00	1	NS-PM033
2007-08-27 09:28:00	1	NS-PM006
2007-08-27 09:34:00	1	NS-PM045
2007-08-27 09:44:00	1	NS-PM065
2007-08-27 10:09:00	1	NS-PM033
2007-08-27 10:27:00	1	NS-PM065
2007-08-27 10:35:00	1	NS-PM063
2007-08-27 10:52:00	1	NS-PM065
2007-08-27 13:37:00	1	NS-PM033
2007-08-27 14:12:00	1	NS-PM033
2007-08-27 14:28:00	1	NS-PM045
2007-08-29 09:43:00	1	NS-PM007
2007-08-29 10:00:00	1	NS-PM063
2007-08-29 10:27:00	1	NS-PM059
2007-08-29 10:30:00	1	NS-PM031
2007-08-29 10:39:00	1	NS-PM059
2007-08-29 14:30:00	1	NS-PM007
2007-08-29 15:04:00	1	NS-PM007
2007-08-29 15:26:00	1	NS-PM045
2007-08-30 10:05:00	1	NS-PM021
2007-08-30 10:29:00	1	NS-PM068
2007-08-30 13:44:00	1	NS-PM021
2007-08-30 14:26:00	1	NS-PM006
2007-08-30 14:45:00	1	NS-PM067
2007-08-30 14:50:00	1	NS-PM068
2007-08-30 14:54:00	1	NS-PM006
2007-08-31 10:23:00	1	NS-PM007
2007-08-31 10:41:00	1	NS-PM063
2007-08-31 13:50:00	1	NS-PM033
2007-08-31 14:04:00	1	NS-PM011
2007-08-31 14:36:00	1	NS-PM065
2007-08-31 14:50:00	1	NS-PM021
2007-09-01 10:03:00	1	NS-PM011
2007-09-01 10:15:00	1	NS-PM066
2007-09-01 13:52:00	1	NS-PM006
2007-09-01 14:36:00	1	NS-PM007
2007-09-04 09:41:00	1	NS-PM033
2007-09-04 09:48:00	1	NS-PM021
2007-09-04 09:56:00	1	NS-PM007
2007-09-04 10:07:00	1	NS-PM063
2007-09-04 10:54:00	1	NS-PM065
2007-09-04 13:21:00	1	NS-PM006
2007-09-04 13:24:00	1	NS-PM063
2007-09-04 13:37:00	1	NS-PM021
2007-09-04 14:19:00	1	NS-PM021
2007-09-04 14:44:00	1	NS-PM059
2007-09-04 14:50:00	1	NS-PM059
2007-09-04 15:07:00	1	NS-PM068
2007-09-05 10:31:00	1	NS-PM021
2007-09-05 10:31:00	1	NS-PM033
2007-09-05 10:31:00	1	NS-PM045
2007-09-05 10:53:00	1	NS-PM010
2007-09-05 11:09:00	1	NS-PM033
2007-09-05 15:20:00	1	NS-PM021
2007-09-05 15:29:00	1	NS-PM010
2007-09-06 13:41:00	1	NS-PM021
2007-09-06 13:47:00	1	NS-PM010
2007-09-06 14:06:00	1	NS-PM063
2007-09-06 14:11:00	1	NS-PM023
2007-09-06 14:17:00	1	NS-PM059
2007-09-23 10:10:00	1	NS-PM070
2007-09-23 10:44:00	1	NS-PM071
2007-09-23 10:48:00	1	NS-PM070
2007-10-04 06:11:00	1	NS-PM072
2007-10-04 06:58:00	1	NS-PM072
2007-10-06 14:50:00	1	NS-PM026
2007-10-06 15:30:00	1	NS-PM026
2007-10-07 13:54:00	1	NS-PM072
2007-10-07 14:10:00	1	NS-PM070
2007-10-07 14:27:00	1	NS-PM072
2008-06-19 11:46:00	1	NS-PM073
2008-06-29 16:21:00	1	NS-PM076
2008-06-29 17:19:00	1	NS-PM074
2008-06-29 17:50:00	1	NS-PM075
2008-06-29 18:02:00	1	NS-PM074
2008-06-30 10:45:00	1	NS-PM076
2008-06-30 14:07:00	1	NS-PM077
2008-07-09 12:06:00	1	NS-PM083
2008-07-09 12:57:00	1	NS-PM083
2008-07-11 16:05:00	1	NS-PM078
2008-07-13 11:50:00	1	NS-PM079
2008-07-14 15:00:00	1	NS-PM080
2008-07-15 13:57:00	1	NS-PM078
2008-07-16 09:55:00	1	NS-PM074
2008-07-17 13:17:00	1	NS-PM081
2008-07-17 13:53:00	1	NS-PM081
2008-07-20 14:15:00	1	NS-PM010
2008-07-20 15:06:00	1	NS-PM010
2008-07-20 15:08:00	1	NS-PM015
2008-07-29 11:00:00	1	NS-PM017
2008-07-29 13:49:00	1	NS-PM015
2008-07-29 14:41:00	1	NS-PM017
2008-07-31 10:16:00	1	NS-PM084
2008-08-04 13:36:00	1	NS-PM006
2008-08-05 17:44:00	1	NS-PM017
2008-08-06 10:39:00	1	NS-PM073
2008-08-06 13:45:00	1	NS-PM073
2008-08-06 14:01:00	1	NS-PM082
2008-08-06 14:33:00	1	NS-PM092
2008-08-06 14:39:00	1	NS-PM082
2008-08-06 14:44:00	1	NS-PM083
2008-08-06 16:08:00	1	NS-PM083
2008-08-06 16:24:00	1	NS-PM082
2008-08-06 16:56:00	1	NS-PM084
2008-08-08 10:55:00	1	NS-PM012
2008-08-08 17:25:00	1	NS-PM039
2008-08-08 17:35:00	1	NS-PM076
2008-08-13 17:24:00	1	NS-PM083
2008-08-13 17:30:00	1	NS-PM082
2008-08-14 10:56:00	1	NS-PM093
2008-08-14 13:37:00	1	NS-PM033
2008-08-15 14:10:00	1	NS-PM012
2008-08-15 14:37:00	1	NS-PM046
2008-08-15 16:44:00	1	NS-PM033
2008-08-18 09:45:00	1	NS-PM068
2008-08-18 10:54:00	1	NS-PM076
2008-08-18 11:01:00	1	NS-PM068
2008-08-19 10:40:00	1	NS-PM012
2008-08-22 10:51:00	1	NS-PM075
2008-08-22 14:17:00	1	NS-PM018
2008-08-22 14:49:00	1	NS-PM076
2008-08-23 10:07:00	1	NS-PM026
2008-08-23 10:09:00	1	NS-PM076
2008-08-23 14:05:00	1	NS-PM012
2008-08-23 14:32:00	1	NS-PM085
2008-09-01 09:38:00	1	NS-PM070
2008-09-01 14:21:00	1	NS-PM085
2008-09-01 14:37:00	1	NS-PM070
2008-09-02 14:01:00	1	NS-PM065
2008-09-07 15:45:00	1	NS-PM066
2008-09-14 10:12:00	1	NS-PM012
2008-09-15 10:50:00	1	NS-PM012
2008-09-15 14:47:00	1	NS-PM086
2008-09-16 10:21:00	1	NS-PM018
2008-09-17 13:44:00	1	NS-PM086
2008-09-17 14:41:00	1	NS-PM008
2008-09-18 10:11:00	1	NS-PM012
2008-09-18 13:45:00	1	NS-PM012
2008-09-19 10:25:00	1	NS-PM012
2008-09-20 09:49:00	1	NS-PM087
2008-09-20 10:16:00	1	NS-PM039
2008-09-21 09:45:00	1	NS-PM076
2008-09-22 14:04:00	1	NS-PM091
2008-09-22 14:12:00	1	NS-PM076
2008-09-22 14:59:00	1	NS-PM076
2008-09-26 09:54:00	1	NS-PM075
2008-09-26 10:42:00	1	NS-PM075
2008-09-28 10:22:00	1	NS-PM018
2008-10-01 11:10:00	1	NS-PM088
2008-10-01 14:52:00	1	NS-PM039
2008-10-02 09:34:00	1	NS-PM089
2008-10-02 09:35:00	1	NS-PM089
2008-10-02 10:00:00	1	NS-PM090
2008-10-02 11:05:00	1	NS-PM081
2008-10-08 10:35:00	1	NS-PM088
2009-05-03 14:53:00	1	NS-PM111
2009-06-10 10:16:00	1	NS-PM013
2009-06-10 10:56:00	1	NS-PM086
2009-06-10 14:23:00	1	NS-PM073
2009-06-30 15:12:00	1	NS-PM086
2009-07-03 10:08:00	1	NS-PM001
2009-07-03 10:31:00	1	NS-PM086
2009-07-03 10:46:00	1	NS-PM001
2009-07-04 10:47:00	1	NS-PM094
2009-07-05 13:47:00	1	NS-PM050
2009-07-05 14:25:00	1	NS-PM050
2009-07-05 14:35:00	1	NS-PM076
2009-07-09 10:30:00	1	NS-PM095
2009-07-09 10:54:00	1	NS-PM001
2009-07-09 13:49:00	1	NS-PM073
2009-07-09 14:12:00	1	NS-PM095
2009-07-11 14:02:00	1	NS-PM094
2009-07-11 14:28:00	1	NS-PM073
2009-07-11 14:47:00	1	NS-PM076
2009-07-17 11:09:00	1	NS-PM095
2009-07-18 14:37:00	1	NS-PM090
2009-07-24 14:40:00	1	NS-PM096
2009-07-26 10:56:00	1	NS-PM076
2009-07-26 15:17:00	1	NS-PM097
2009-07-28 10:40:00	1	NS-PM073
2009-08-01 10:21:00	1	NS-PM098
2009-08-01 13:59:00	1	NS-PM118
2009-08-01 14:20:00	1	NS-PM097
2009-08-02 10:00:00	1	NS-PM099
2009-08-02 10:31:00	1	NS-PM112
2009-08-02 11:03:00	1	NS-PM100
2009-08-02 14:33:00	1	NS-PM100
2009-08-04 10:03:00	1	NS-PM094
2009-08-04 10:39:00	1	NS-PM094
2009-08-10 15:19:00	1	NS-PM101
2009-08-12 10:03:00	1	NS-PM099
2009-08-12 10:05:00	2	NS-PM103
2009-08-12 10:12:00	1	NS-PM098
2009-08-12 10:32:00	1	NS-PM101
2009-08-12 13:46:00	1	NS-PM098
2009-08-12 14:31:00	1	NS-PM098
2009-08-13 10:54:00	1	NS-PM098
2009-08-13 11:39:00	2	NS-PM104
2009-08-15 10:13:00	1	NS-PM118
2009-08-15 14:31:00	1	NS-PM102
2009-08-15 17:19:00	1	NS-PM094
2009-08-15 17:25:00	1	NS-PM090
2009-08-15 17:33:00	1	NS-PM090
2009-08-15 17:33:00	1	NS-PM098
2009-08-16 10:24:00	2	NS-PM098
2009-08-16 14:48:00	1	NS-PM103
2009-08-16 17:05:00	1	NS-PM094
2009-08-17 09:31:00	2	NS-PM103
2009-08-17 10:25:00	2	NS-PM113
2009-08-17 10:43:00	1	NS-PM063
2009-08-17 13:25:00	1	NS-PM094
2009-08-17 13:56:00	1	NS-PM103
2009-08-17 14:13:00	1	NS-PM104
2009-08-17 14:57:00	1	NS-PM103
2009-08-17 16:49:00	1	NS-PM098
2009-08-17 17:18:00	1	NS-PM098
2009-08-17 17:54:00	1	NS-PM098
2009-08-18 10:13:00	1,2	NS-PM090
2009-08-18 11:07:00	1,2	NS-PM090
2009-08-18 13:46:00	1	NS-PM090
2009-08-18 14:44:00	1	NS-PM082
2009-08-19 10:20:00	1,2	NS-PM086
2009-08-19 11:03:00	2	NS-PM103
2009-08-19 13:45:00	1	NS-PM104
2009-08-19 14:51:00	1	NS-PM102
2009-08-20 08:29:00	2	NS-PM114
2009-08-20 10:47:00	1,2	NS-PM091
2009-08-20 13:52:00	1	NS-PM115
2009-08-20 14:40:00	1	NS-PM091
2009-08-20 15:05:00	1	NS-PM091
2009-08-22 14:47:00	1	NS-PM105
2009-08-22 15:03:00	1	NS-PM091
2009-08-22 15:29:00	1	NS-PM098
2009-08-23 10:27:00	1	NS-PM106
2009-08-23 13:58:00	1	NS-PM106
2009-08-23 14:52:00	1	NS-PM106
2009-08-25 10:38:00	1	NS-PM103
2009-08-25 14:30:00	1	NS-PM091
2009-08-26 09:36:00	1	NS-PM103
2009-08-26 09:41:00	1	NS-PM105
2009-08-26 09:55:00	1	NS-PM091
2009-08-26 10:10:00	1	NS-PM107
2009-08-26 10:23:00	1	NS-PM029
2009-08-26 10:27:00	1	NS-PM103
2009-08-26 10:42:00	1	NS-PM091
2009-08-26 10:51:00	1	NS-PM103
2009-08-26 14:36:00	1	NS-PM102
2009-08-26 14:45:00	1	NS-PM104
2009-08-26 14:49:00	1	NS-PM108
2009-08-26 16:45:00	1	NS-PM105
2009-08-26 17:03:00	1	NS-PM118
2009-08-26 17:25:00	1	NS-PM104
2009-08-27 09:41:00	1	NS-PM007
2009-08-27 09:45:00	1	NS-PM107
2009-08-27 10:19:00	1	NS-PM063
2009-08-27 10:22:00	1	NS-PM029
2009-08-27 10:48:00	1	NS-PM029
2009-08-28 09:45:00	1	NS-PM007
2009-08-28 10:25:00	1	NS-PM091
2009-08-29 14:04:00	1	NS-PM105
2009-08-29 14:53:00	1	NS-PM107
2009-08-30 10:00:00	1	NS-PM076
2009-08-30 10:46:00	1	NS-PM076
2009-08-31 10:19:00	1	NS-PM029
2009-08-31 13:45:00	1	NS-PM029
2009-08-31 15:01:00	1	NS-PM059
2009-08-31 15:23:00	1	NS-PM107
2009-09-03 09:37:00	1	NS-PM103
2009-09-03 09:56:00	1	NS-PM076
2009-09-03 10:26:00	1	NS-PM103
2009-09-03 13:58:00	1	NS-PM108
2009-09-03 14:16:00	1	NS-PM103
2009-09-03 15:00:00	1	NS-PM098
2009-09-03 15:00:00	1	NS-PM103
2009-09-05 10:42:00	1	NS-PM033
2009-09-05 10:42:00	1	NS-PM082
2009-09-05 15:02:00	1	NS-PM105
2009-09-05 15:06:00	1	NS-PM033
2009-09-06 09:50:00	1	NS-PM033
2009-09-06 10:42:00	1	NS-PM109
2009-09-06 10:52:00	1	NS-PM092
2009-09-06 14:11:00	1	NS-PM093
2009-09-06 14:29:00	1	NS-PM092
2009-09-06 14:51:00	1	NS-PM093
2009-09-06 15:30:00	1	NS-PM093
2009-09-07 09:34:00	1	NS-PM099
2009-09-07 10:23:00	1	NS-PM099
2009-09-07 10:38:00	1	NS-PM118
2009-09-11 09:34:00	1	NS-PM033
2009-09-11 10:02:00	1	NS-PM089
2009-09-11 10:21:00	1	NS-PM099
2009-09-11 10:42:00	1	NS-PM103
2009-09-11 14:07:00	1	NS-PM089
2009-09-11 15:14:00	1	NS-PM089
2009-09-12 10:29:00	1	NS-PM033
2009-09-12 14:18:00	1	NS-PM033
2009-09-12 14:21:00	1	NS-PM011
2009-09-12 14:43:00	1	NS-PM059
2009-09-12 14:52:00	1	NS-PM098
2009-09-12 15:15:00	1	NS-PM063
2009-09-14 10:48:00	1	NS-PM106
2009-09-14 13:37:00	1	NS-PM106
2009-09-14 14:13:00	1	NS-PM105
2009-09-14 14:21:00	1	NS-PM091
2009-09-14 14:38:00	1	NS-PM063
2009-09-14 15:24:00	1	NS-PM106
2009-09-15 09:39:00	1	NS-PM098
2009-09-15 11:17:00	1,2	NS-PM082
2009-09-15 12:00:00	1,2	NS-PM083
2009-09-15 12:15:00	1,2	NS-PM092
2009-09-15 12:25:00	1,2	NS-PM109
2009-09-15 12:50:00	1,2	NS-PM063
2009-09-15 13:08:00	1,2	NS-PM091
2009-09-15 13:53:00	1	NS-PM091
2009-09-15 15:55:00	1	NS-PM110
2009-09-15 16:06:00	1,2	NS-PM103
2009-09-16 11:15:00	1	NS-PM033
2009-09-16 13:31:00	1,2	NS-PM103
2009-09-16 14:39:00	1,2	NS-PM091
2009-09-16 15:28:00	1	NS-PM091
2009-09-16 15:59:00	1	NS-PM091
2009-09-16 16:19:00	1,2	NS-PM103
2009-09-17 09:23:00	1	NS-PM033
2009-09-17 09:39:00	1	NS-PM110
2009-09-17 10:25:00	1,2	NS-PM091
2009-09-17 13:31:00	1,2	NS-PM105
2009-09-17 13:36:00	1,2	NS-PM091
2009-09-17 14:10:00	1,2	NS-PM105
2009-09-17 14:21:00	1,2	NS-PM103
2009-09-17 15:18:00	1,2	NS-PM103
2009-09-18 10:45:00	1	NS-PM063
2009-09-18 14:06:00	1	NS-PM110
2009-09-19 09:31:00	1	NS-PM103
2009-09-19 10:03:00	1	NS-PM108
2009-09-19 10:42:00	1	NS-PM099
2009-09-19 10:54:00	1	NS-PM118
2009-09-19 13:53:00	1	NS-PM118
2009-09-19 14:03:00	1	NS-PM118
2009-09-19 14:36:00	1	NS-PM118
2009-09-19 14:49:00	1	NS-PM118
2009-09-19 14:51:00	1	NS-PM099
2009-09-22 10:00:00	1	NS-PM105
2009-09-22 10:30:00	1	NS-PM105
2009-09-23 10:00:00	1	NS-PM101
2009-09-23 13:51:00	1	NS-PM103
2009-09-23 14:46:00	1	NS-PM103
2009-09-25 10:29:00	1	NS-PM096
2009-09-25 10:58:00	1	NS-PM096
2009-09-27 15:06:00	1	NS-PM011
2009-09-27 15:23:00	1	NS-PM089
2009-09-30 10:28:00	1	NS-PM105
2009-10-01 09:28:00	1	NS-PM059
2009-10-01 10:50:00	1	NS-PM059
2009-10-01 13:47:00	1	NS-PM028
2009-10-01 14:09:00	1	NS-PM028
2009-10-03 14:25:00	1	NS-PM105
2009-10-03 14:54:00	1	NS-PM105
2009-11-06 10:46:00	1	NS-PM058
2010-06-25 14:27:00	1	NS-PM001
2010-06-25 14:34:00	1	NS-PM119
2010-06-25 16:50:00	1	NS-PM036
2010-06-26 13:26:00	1	NS-PM073
2010-06-26 13:40:00	1	NS-PM036
2010-06-27 13:51:00	1	NS-PM119
2010-06-27 14:32:00	1	NS-PM119
2010-06-27 14:52:00	1	NS-PM089
2010-06-28 13:22:00	1	NS-PM089
2010-06-29 09:34:00	1	NS-PM089
2010-06-29 10:07:00	1	NS-PM001
2010-06-29 10:17:00	1	NS-PM014
2010-06-29 10:36:00	1	NS-PM013
2010-06-30 09:19:00	1	NS-PM036
2010-06-30 10:06:00	1	NS-PM089
2010-06-30 10:44:00	1	NS-PM089
2010-07-02 10:08:00	1	NS-PM052
2010-07-02 10:20:00	1	NS-PM126
2010-07-02 10:57:00	1	NS-PM126
2010-07-05 14:25:00	1	NS-PM089
2010-07-06 10:17:00	1	NS-PM119
2010-07-06 14:56:00	1	NS-PM081
2010-07-06 15:29:00	1	NS-PM081
2010-07-06 16:04:00	1	NS-PM081
2010-07-07 14:48:00	1	NS-PM120
2010-07-07 15:33:00	1	NS-PM120
2010-07-19 10:59:00	1	NS-PM044
2010-07-23 14:10:00	1	NS-PM044
2010-07-23 14:39:00	1	NS-PM081
2010-07-23 14:43:00	1	NS-PM122
2010-07-27 10:25:00	1	NS-PM121
2010-07-27 14:52:00	1	NS-PM106
2010-07-28 13:38:00	1	NS-PM121
2010-07-28 14:19:00	1	NS-PM121
2010-07-28 15:02:00	1	NS-PM121
2010-07-30 16:22:00	1	NS-PM122
2010-07-31 14:42:00	1	NS-PM090
2010-07-31 14:53:00	1	NS-PM059
2010-08-02 13:07:00	1	NS-PM090
2010-08-02 13:52:00	1	NS-PM090
2010-08-02 16:43:00	1	NS-PM119
2010-08-03 16:47:00	1	NS-PM122
2010-08-04 10:39:00	1	NS-PM019
2010-08-04 14:29:00	1	NS-PM119
2010-08-05 10:48:00	1	NS-PM119
2010-08-05 10:48:00	1	NS-PM121
2010-08-05 14:25:00	1	NS-PM119
2010-08-06 10:10:00	1	NS-PM122
2010-08-06 13:52:00	1	NS-PM122
2010-08-06 14:39:00	1	NS-PM122
2010-08-07 16:42:00	1	NS-PM044
2010-08-08 10:17:00	1	NS-PM044
2010-08-08 10:29:00	1	NS-PM131
2010-08-08 10:52:00	1	NS-PM044
2010-08-08 13:44:00	1	NS-PM121
2010-08-09 10:13:00	1	NS-PM044
2010-08-09 10:28:00	1	NS-PM119
2010-08-09 10:34:00	1	NS-PM122
2010-08-09 16:21:00	1	NS-PM119
2010-08-10 09:59:00	1	NS-PM122
2010-08-10 12:50:00	1	NS-PM119
2010-08-10 13:17:00	1	NS-PM011
2010-08-10 14:06:00	1	NS-PM090
2010-08-10 17:33:00	1	NS-PM122
2010-08-11 14:48:00	2	NS-PM012
2010-08-13 14:52:00	2	NS-PM123
2010-08-14 10:15:00	1	NS-PM120
2010-08-14 11:02:00	2	NS-PM027
2010-08-14 11:02:00	1	NS-PM109
2010-08-14 11:02:00	2	NS-PM117
2010-08-14 11:35:00	1	NS-PM012
2010-08-14 11:37:00	2	NS-PM131
2010-08-14 13:00:00	1	NS-PM122
2010-08-14 14:00:00	1	NS-PM012
2010-08-14 14:20:00	1,2	NS-PM090
2010-08-14 14:38:00	2	NS-PM012
2010-08-14 15:22:00	2	NS-PM044
2010-08-14 15:55:00	1	NS-PM119
2010-08-14 16:07:00	1	NS-PM012
2010-08-14 16:19:00	1	NS-PM121
2010-08-14 16:21:00	1	NS-PM019
2010-08-14 16:36:00	1	NS-PM122
2010-08-16 10:38:00	1,2	NS-PM121
2010-08-16 13:58:00	1	NS-PM121
2010-08-16 14:43:00	1	NS-PM121
2010-08-17 10:22:00	1	NS-PM090
2010-08-17 12:27:00	4	NS-PM106
2010-08-17 13:24:00	1,4	NS-PM106
2010-08-17 13:56:00	1,4	NS-PM001
2010-08-17 14:39:00	1	NS-PM106
2010-08-17 15:08:00	1,4	NS-PM122
2010-08-17 15:45:00	1,4	NS-PM121
2010-08-17 16:32:00	1,4	NS-PM090
2010-08-17 16:44:00	1,4	NS-PM106
2010-08-17 17:16:00	1	NS-PM001
2010-08-18 10:59:00	1,4	NS-PM090
2010-08-19 06:56:00	1	NS-PM090
2010-08-19 09:47:00	1,2	NS-PM090
2010-08-19 10:29:00	1,2	NS-PM089
2010-08-19 10:40:00	1	NS-PM031
2010-08-21 09:55:00	1	NS-PM001
2010-08-21 14:21:00	1,2	NS-PM089
2010-08-21 15:11:00	1,2	NS-PM089
2010-08-22 09:33:00	1,2	NS-PM123
2010-08-22 09:56:00	1,2	NS-PM001
2010-08-22 10:15:00	2	NS-PM123
2010-08-22 10:29:00	2	NS-PM001
2010-08-22 10:48:00	1	NS-PM123
2010-08-22 13:59:00	1,2	NS-PM089
2010-08-22 14:40:00	2	NS-PM089
2010-08-22 16:00:00	1	NS-PM001
2010-08-22 16:25:00	1	NS-PM090
2010-08-22 16:37:00	1	NS-PM122
2010-08-23 13:55:00	1	NS-PM090
2010-08-23 14:29:00	1	NS-PM001
2010-08-23 14:29:00	1	NS-PM090
2010-08-24 10:04:00	1	NS-PM001
2010-08-24 10:04:00	1	NS-PM123
2010-08-26 09:51:00	1	NS-PM090
2010-08-26 11:11:00	1	NS-PM123
2010-08-26 12:47:00	1	NS-PM090
2010-08-26 13:06:00	1	NS-PM089
2010-08-26 14:12:00	1	NS-PM090
2010-08-26 16:42:00	1	NS-PM122
2010-08-27 09:45:00	1	NS-PM124
2010-08-27 10:13:00	1	NS-PM001
2010-08-27 10:27:00	1	NS-PM123
2010-08-27 10:51:00	1	NS-PM001
2010-08-27 13:46:00	1	NS-PM122
2010-08-27 15:46:00	1	NS-PM122
2010-08-27 16:09:00	1	NS-PM122
2010-08-27 16:29:00	1	NS-PM122
2010-08-28 10:30:00	1	NS-PM124
2010-08-28 14:19:00	1	NS-PM124
2010-08-28 14:40:00	1	NS-PM116
2010-08-29 09:26:00	1	NS-PM012
2010-08-29 09:39:00	1,2	NS-PM039
2010-08-29 09:59:00	1,2	NS-PM012
2010-08-29 10:19:00	1,2	NS-PM090
2010-08-29 13:26:00	1,2	NS-PM089
2010-08-29 14:01:00	1	NS-PM132
2010-08-29 14:15:00	1,2	NS-PM089
2010-08-29 14:20:00	1	NS-PM090
2010-08-30 09:40:00	1	NS-PM012
2010-08-30 12:32:00	1,4	NS-PM089
2010-08-30 13:26:00	1	NS-PM121
2010-08-30 14:00:00	1	NS-PM121
2010-08-30 14:40:00	1	NS-PM121
2010-08-30 14:55:00	1,4	NS-PM031
2010-08-30 15:56:00	1,4	NS-PM059
2010-08-31 10:19:00	1,2	NS-PM090
2010-08-31 11:23:00	1,2	NS-PM124
2010-08-31 13:50:00	1,2	NS-PM090
2010-08-31 13:56:00	1,2	NS-PM123
2010-08-31 15:13:00	1,2	NS-PM090
2010-08-31 15:18:00	1,2	NS-PM123
2010-09-01 09:40:00	1,2	NS-PM090
2010-09-01 10:29:00	2	NS-PM089
2010-09-01 10:58:00	2	NS-PM059
2010-09-01 13:39:00	1	NS-PM127
2010-09-01 13:49:00	1	NS-PM059
2010-09-01 14:07:00	1	NS-PM089
2010-09-01 14:17:00	1	NS-PM001
2010-09-01 14:23:00	1	NS-PM090
2010-09-02 10:02:00	1,4	NS-PM009
2010-09-02 10:03:00	1	NS-PM089
2010-09-02 10:33:00	4	NS-PM122
2010-09-02 10:45:00	1,4	NS-PM121
2010-09-02 11:57:00	4	NS-PM089
2010-09-02 12:51:00	4	NS-PM089
2010-09-02 13:41:00	4	NS-PM039
2010-09-02 14:27:00	4	NS-PM039
2010-09-02 15:51:00	4	NS-PM009
2010-09-03 09:55:00	2	NS-PM009
2010-09-03 10:21:00	1	NS-PM090
2010-09-03 10:41:00	1,2	NS-PM123
2010-09-03 14:17:00	2	NS-PM122
2010-09-04 09:59:22	1,2	NS-PM001
2010-09-04 10:02:00	1,2	NS-PM089
2010-09-04 10:33:00	1,2	NS-PM001
2010-09-04 10:53:00	1,2	NS-PM089
2010-09-04 14:38:00	2	NS-PM001
2010-09-04 15:01:00	2	NS-PM123
2010-09-05 12:36:00	4	NS-PM089
2010-09-05 13:19:00	4	NS-PM128
2010-09-05 13:48:00	4	NS-PM012
2010-09-05 15:41:00	4	NS-PM124
2010-09-05 16:21:00	4	NS-PM122
2010-09-05 16:25:00	4	NS-PM036
2010-09-05 16:47:00	4	NS-PM122
2010-09-05 17:03:00	4	NS-PM036
2010-09-06 10:27:00	2	NS-PM123
2010-09-06 14:29:00	2	NS-PM001
2010-09-07 14:18:00	1	NS-PM106
2010-09-09 10:24:00	2	NS-PM001
2010-09-10 13:41:00	1	NS-PM033
2010-09-10 14:26:00	1	NS-PM033
2010-09-10 14:47:00	1	NS-PM059
2010-09-11 10:57:00	1	NS-PM059
2010-09-11 12:04:00	1	NS-PM045
2010-09-11 15:29:00	1	NS-PM045
2010-09-12 13:59:00	1	NS-PM059
2010-09-12 14:26:00	1	NS-PM129
2010-09-12 14:54:00	1	NS-PM029
2010-09-13 10:00:00	1	NS-PM090
2010-09-13 10:36:00	1	NS-PM116
2010-09-13 13:28:00	1	NS-PM129
2010-09-13 14:07:00	1	NS-PM116
2010-09-13 14:12:00	1	NS-PM045
2010-09-13 14:21:00	1	NS-PM129
2010-09-13 14:36:00	1	NS-PM045
2010-09-13 15:04:00	1	NS-PM045
2010-09-14 10:15:00	1	NS-PM090
2010-09-14 10:57:00	1	NS-PM116
2010-09-14 14:28:00	1	NS-PM116
2010-09-15 09:29:00	1	NS-PM116
2010-09-15 09:56:00	1	NS-PM116
2010-09-15 11:01:00	1	NS-PM089
2010-09-15 14:13:00	1	NS-PM129
2010-09-15 14:26:00	1	NS-PM089
2010-09-15 14:31:00	1	NS-PM029
2010-09-15 14:31:00	1	NS-PM090
2010-09-15 14:58:00	1	NS-PM129
2010-09-16 10:08:00	1	NS-PM029
2010-09-16 10:08:00	1	NS-PM090
2010-09-16 10:18:00	1	NS-PM125
2010-09-17 09:22:00	1,2	NS-PM116
2010-09-17 10:45:00	1,2	NS-PM052
2010-09-17 13:21:00	1	NS-PM116
2010-09-20 10:24:00	1	NS-PM045
2010-09-21 10:24:00	1	NS-PM045
2010-09-21 14:57:00	1	NS-PM033
2010-09-22 11:04:00	1	NS-PM033
2010-09-23 11:02:00	1	NS-PM125
2010-09-23 13:37:00	1	NS-PM033
2010-09-23 14:02:00	1	NS-PM029
2010-09-23 14:14:00	1	NS-PM120
2010-09-24 09:57:00	1	NS-PM125
2010-09-24 10:12:00	1	NS-PM029
2010-09-25 09:46:00	1	NS-PM045
2010-09-25 10:01:00	1	NS-PM029
2010-09-25 10:15:00	1	NS-PM125
2010-09-25 10:57:00	1	NS-PM125
2010-09-25 11:07:00	1	NS-PM033
2010-09-25 13:23:00	1	NS-PM125
2010-09-27 09:58:00	1	NS-PM033
2010-09-27 10:17:00	1	NS-PM116
2010-09-27 14:11:00	1	NS-PM045
2010-09-30 14:23:00	1	NS-PM125
2010-09-30 14:46:00	1	NS-PM029
2010-10-01 10:27:00	1	NS-PM045
2010-10-01 10:27:00	1	NS-PM125
2010-10-01 10:35:00	1	NS-PM057
2010-10-01 13:42:00	1	NS-PM116
2010-10-01 13:47:00	1	NS-PM045
2010-10-01 14:07:00	1	NS-PM120
2010-10-01 14:17:00	1	NS-PM089
2010-10-02 09:42:00	1	NS-PM057
2010-10-02 09:52:00	1	NS-PM029
2010-10-03 10:41:00	1	NS-PM045
2010-10-05 10:04:00	1	NS-PM029
2010-10-05 13:05:00	1	NS-PM045
2010-10-05 13:11:00	1	NS-PM125
2010-10-05 13:42:00	1	NS-PM029
2010-10-05 13:58:00	1	NS-PM125
2010-10-05 14:41:00	1	NS-PM029
2010-10-05 15:35:00	1	NS-PM059
2010-10-06 09:56:00	1	NS-PM090
2010-10-06 10:48:00	1	NS-PM090
2010-10-06 14:26:00	1	NS-PM116
2010-10-07 10:50:00	1	NS-PM065
2010-10-08 09:50:00	1	NS-PM096
2010-10-08 10:24:00	1	NS-PM090
2010-10-15 14:16:00	1	NS-PM026
2010-10-15 14:55:00	1	NS-PM026
2010-10-16 10:10:00	1	NS-PM096
2010-10-16 14:30:00	1	NS-PM096
2010-10-18 15:01:00	1	NS-PM118
2010-10-18 15:20:00	1	NS-PM065
2010-10-19 09:46:56	1	NS-PM130
2010-10-20 09:58:00	1	NS-PM090
2010-10-20 13:50:00	1	NS-PM090
2010-10-20 14:34:00	1	NS-PM090
2011-06-03 13:46:00	1	NS-PM089
2011-06-06 09:57:00	1	NS-PM089
2011-06-07 17:24:00	1	NS-PM145
2011-06-09 10:07:00	1	NS-PM076
2011-07-06 10:40:00	1	NS-PM116
2011-07-06 14:40:00	1	NS-PM116
2011-07-07 13:39:00	1	NS-PM116
2011-07-07 14:30:00	1	NS-PM129
2011-07-08 09:52:00	1	NS-PM015
2011-07-08 10:51:00	1	NS-PM129
2011-07-08 13:57:00	1	NS-PM079
2011-07-08 14:19:00	1	NS-PM133
2011-07-08 14:46:00	1	NS-PM133
2011-07-09 10:08:00	1	NS-PM116
2011-07-09 10:40:00	1	NS-PM116
2011-07-09 14:11:00	1	NS-PM116
2011-07-09 14:37:00	1	NS-PM079
2011-07-11 16:06:00	1	NS-PM116
2011-07-12 13:23:00	1	NS-PM116
2011-07-12 14:02:00	1	NS-PM116
2011-07-12 14:58:00	1	NS-PM044
2011-07-13 10:24:00	1	NS-PM015
2011-07-13 10:36:00	1	NS-PM133
2011-07-13 13:36:00	1	NS-PM116
2011-07-13 13:59:00	1	NS-PM133
2011-07-13 14:42:00	1	NS-PM133
2011-07-14 13:54:00	1	NS-PM015
2011-07-14 14:29:00	1	NS-PM073
2011-07-15 15:28:00	1	NS-PM116
2011-07-18 10:41:00	1	NS-PM089
2011-07-22 13:24:00	1	NS-PM129
2011-07-22 13:56:00	1	NS-PM129
2011-07-23 09:48:00	1	NS-PM101
2011-07-23 10:31:00	1	NS-PM101
2011-07-24 10:14:00	1	NS-PM146
2011-07-24 10:43:00	1	NS-PM146
2011-07-26 10:49:00	1	NS-PM001
2011-07-26 12:49:00	1	NS-PM001
2011-07-26 13:12:00	1	NS-PM090
2011-07-26 13:58:00	1	NS-PM090
2011-07-27 10:01:00	1	NS-PM129
2011-07-27 10:32:00	1	NS-PM001
2011-07-27 10:40:00	1	NS-PM129
2011-07-27 14:53:00	1	NS-PM089
2011-07-28 09:51:00	1	NS-PM090
2011-07-28 10:23:00	1	NS-PM089
2011-07-28 15:15:00	1	NS-PM089
2011-07-30 09:40:00	1	NS-PM089
2011-07-30 10:04:00	1	NS-PM075
2011-07-30 10:48:00	1	NS-PM089
2011-07-30 14:13:00	1	NS-PM075
2011-07-30 14:37:00	1	NS-PM009
2011-07-31 10:51:00	1	NS-PM090
2011-07-31 13:46:00	1	NS-PM018
2011-07-31 14:24:00	1	NS-PM018
2011-07-31 14:48:00	1	NS-PM018
2011-07-31 15:04:00	1	NS-PM075
2011-07-31 15:15:00	1	NS-PM018
2011-07-31 15:49:00	1	NS-PM018
2011-08-01 10:19:00	1	NS-PM090
2011-08-01 10:28:00	1	NS-PM001
2011-08-01 12:18:00	1	NS-PM001
2011-08-01 13:50:00	1	NS-PM089
2011-08-01 13:56:00	1	NS-PM090
2011-08-01 14:40:00	1	NS-PM089
2011-08-02 10:46:00	1	NS-PM018
2011-08-02 12:46:00	1	NS-PM090
2011-08-02 13:30:00	1	NS-PM101
2011-08-02 16:45:00	1	NS-PM009
2011-08-05 10:19:00	1	NS-PM090
2011-08-05 14:15:00	1	NS-PM130
2011-08-05 14:25:00	1	NS-PM089
2011-08-06 10:14:00	1	NS-PM083
2011-08-06 10:24:00	1	NS-PM089
2011-08-06 13:48:00	1	NS-PM089
2011-08-06 13:58:00	1	NS-PM033
2011-08-06 14:36:00	1	NS-PM031
2011-08-07 13:33:00	1	NS-PM099
2011-08-07 13:54:00	1	NS-PM018
2011-08-07 14:45:00	1	NS-PM018
2011-08-08 14:07:00	1	NS-PM116
2011-08-09 10:20:00	1	NS-PM116
2011-08-10 13:20:00	1	NS-PM018
2011-08-10 13:55:00	1	NS-PM149
2011-08-10 14:40:00	1	NS-PM009
2011-08-10 16:11:00	1	NS-PM009
2011-08-11 09:54:00	1,2	NS-PM116
2011-08-11 10:53:00	2	NS-PM116
2011-08-11 14:31:00	1	NS-PM109
2011-08-11 16:42:00	1	NS-PM109
2011-08-11 16:59:00	1	NS-PM083
2011-08-11 17:04:00	1	NS-PM082
2011-08-11 17:23:00	1	NS-PM109
2011-08-12 10:25:00	1,2	NS-PM043
2011-08-13 10:24:00	2	NS-PM007
2011-08-13 10:59:00	2	NS-PM007
2011-08-13 13:23:00	1	NS-PM007
2011-08-13 13:42:00	1,2	NS-PM018
2011-08-14 11:43:00	2	NS-PM083
2011-08-14 14:08:00	2	NS-PM131
2011-08-15 10:21:00	1	NS-PM043
2011-08-15 11:02:00	2	NS-PM007
2011-08-15 12:26:00	1	NS-PM007
2011-08-15 13:02:00	2	NS-PM007
2011-08-15 13:24:00	1	NS-PM007
2011-08-20 12:12:54	4	NS-PM101
2011-08-20 12:12:56	4	NS-PM099
2011-08-20 12:33:00	4	NS-PM118
2011-08-20 15:48:00	4	NS-PM147
2011-08-22 10:01:00	1,2	NS-PM033
2011-08-22 10:54:00	2	NS-PM033
2011-08-22 12:42:00	1	NS-PM033
2011-08-22 13:31:00	1,2	NS-PM033
2011-08-22 13:41:00	1,2	NS-PM052
2011-08-22 14:20:00	2	NS-PM033
2011-08-22 14:26:00	2	NS-PM052
2011-08-22 15:01:00	2	NS-PM033
2011-08-22 15:07:00	2	NS-PM052
2011-08-24 10:11:00	1,2	NS-PM033
2011-08-24 14:06:00	1,2	NS-PM090
2011-08-24 15:03:00	1,2	NS-PM090
2011-08-31 13:51:00	2	NS-PM140
2011-08-31 13:55:00	1,2	NS-PM134
2011-09-08 14:19:00	1	NS-PM135
2011-09-08 14:23:00	1	NS-PM135
2011-09-08 14:57:00	1	NS-PM099
2011-09-08 15:24:00	1,2	NS-PM118
2011-09-08 15:39:00	1,2	NS-PM090
2011-09-09 10:13:00	1	NS-PM135
2011-09-09 14:38:00	1	NS-PM083
2011-09-09 15:08:00	1	NS-PM082
2011-09-10 10:02:00	1,2	NS-PM073
2011-09-10 10:50:00	1	NS-PM134
2011-09-10 14:30:00	1	NS-PM136
2011-09-10 14:37:00	1	NS-PM137
2011-09-10 14:41:00	1	NS-PM138
2011-09-10 14:42:00	1	NS-PM139
2011-09-10 14:48:00	1	NS-PM135
2011-09-10 15:11:00	1	NS-PM136
2011-09-11 09:37:00	1	NS-PM101
2011-09-11 09:38:00	1,2	NS-PM139
2011-09-11 09:47:00	1	NS-PM135
2011-09-11 10:09:00	1,2	NS-PM137
2011-09-11 10:10:00	1,2	NS-PM140
2011-09-11 13:32:00	1	NS-PM082
2011-09-11 13:46:00	1	NS-PM139
2011-09-11 13:58:00	1	NS-PM073
2011-09-11 14:27:00	1	NS-PM136
2011-09-11 14:32:00	1	NS-PM137
2011-09-11 14:44:00	1	NS-PM144
2011-09-11 14:48:00	1	NS-PM140
2011-09-12 07:10:00	2	NS-PM137
2011-09-12 07:14:00	2	NS-PM134
2011-09-12 07:30:00	2	NS-PM135
2011-09-12 07:34:00	2	NS-PM140
2011-09-12 10:03:00	1	NS-PM134
2011-09-12 10:07:00	1	NS-PM137
2011-09-12 10:12:00	1	NS-PM135
2011-09-12 10:20:00	1	NS-PM101
2011-09-12 10:29:00	1	NS-PM099
2011-09-12 10:49:00	1	NS-PM101
2011-09-12 16:24:00	1,2	NS-PM134
2011-09-13 09:28:00	2	NS-PM090
2011-09-13 10:17:00	2	NS-PM090
2011-09-13 10:53:00	1	NS-PM118
2011-09-13 13:27:00	1	NS-PM101
2011-09-13 13:39:00	1	NS-PM082
2011-09-13 14:00:00	1	NS-PM099
2011-09-13 14:06:00	1	NS-PM142
2011-09-13 14:11:00	1	NS-PM083
2011-09-13 14:32:00	1	NS-PM118
2011-09-13 14:38:00	1	NS-PM144
2011-09-14 09:47:00	2	NS-PM139
2011-09-14 09:56:00	1	NS-PM082
2011-09-14 10:01:00	1	NS-PM109
2011-09-14 10:05:00	1	NS-PM143
2011-09-14 10:09:00	2	NS-PM135
2011-09-14 10:12:00	2	NS-PM139
2011-09-14 10:14:00	1	NS-PM142
2011-09-14 10:20:00	1	NS-PM118
2011-09-14 10:23:00	1	NS-PM083
2011-09-14 10:30:00	2	NS-PM082
2011-09-14 10:32:00	1	NS-PM073
2011-09-14 13:20:00	1	NS-PM139
2011-09-14 13:31:00	2	NS-PM138
2011-09-14 13:48:00	1,2	NS-PM139
2011-09-14 13:58:00	2	NS-PM135
2011-09-14 14:20:00	1,2	NS-PM144
2011-09-14 14:37:00	1,2	NS-PM136
2011-09-14 14:40:00	1,2	NS-PM137
2011-09-14 14:47:00	2	NS-PM082
2011-09-15 09:55:00	1,2	NS-PM132
2011-09-15 10:15:00	1,2	NS-PM090
2011-09-15 10:26:00	2	NS-PM096
2011-09-15 13:35:00	1	NS-PM132
2011-09-15 13:47:00	1	NS-PM090
2011-09-15 14:17:00	1	NS-PM082
2011-09-15 14:28:00	1,2	NS-PM096
2011-09-15 14:45:00	1	NS-PM063
2011-09-15 15:12:00	1	NS-PM073
2011-09-16 09:52:00	1	NS-PM143
2011-09-16 09:58:00	1	NS-PM096
2011-09-16 10:21:00	1,2	NS-PM109
2011-09-16 10:21:00	1,2	NS-PM142
2011-09-16 10:46:00	2	NS-PM083
2011-09-16 10:48:00	1	NS-PM092
2011-09-16 10:49:00	1	NS-PM101
2011-09-16 12:57:00	1	NS-PM109
2011-09-16 13:44:00	1	NS-PM082
2011-09-16 13:44:00	1	NS-PM083
2011-09-16 13:53:00	1	NS-PM063
2011-09-16 14:06:00	1	NS-PM092
2011-09-16 14:30:00	1	NS-PM093
2011-09-16 14:38:00	1	NS-PM137
2011-09-16 14:39:00	1	NS-PM099
2011-09-17 09:35:00	2	NS-PM134
2011-09-17 09:57:00	2	NS-PM140
2011-09-17 10:12:00	2	NS-PM136
2011-09-17 10:13:00	1	NS-PM134
2011-09-17 10:36:00	2	NS-PM140
2011-09-17 13:22:00	1	NS-PM144
2011-09-17 13:27:00	1	NS-PM148
2011-09-17 13:41:00	1	NS-PM136
2011-09-17 13:52:00	1	NS-PM144
2011-09-17 14:10:00	1	NS-PM148
2011-09-17 15:09:00	1	NS-PM101
2011-09-18 07:45:00	2	NS-PM101
2011-09-18 07:51:00	2	NS-PM099
2011-09-18 09:35:00	2	NS-PM096
2011-09-18 10:47:34	2	NS-PM137
2011-09-18 10:47:37	2	NS-PM140
2011-09-18 10:48:00	1,2	NS-PM134
2011-09-18 10:48:00	1,2	NS-PM144
2011-09-18 10:48:50	2	NS-PM136
2011-09-18 10:53:00	1,2	NS-PM138
2011-09-18 13:32:00	1,2	NS-PM118
2011-09-19 13:08:00	2	NS-PM101
2011-09-19 13:42:00	2	NS-PM101
2011-09-19 13:49:00	1,2	NS-PM099
2011-09-19 14:14:00	1,2	NS-PM101
2011-09-19 14:34:00	1,2	NS-PM099
2011-09-20 10:38:00	1,2	NS-PM092
2011-09-20 10:58:00	1,2	NS-PM143
2011-09-20 13:34:00	1,2	NS-PM132
2011-09-20 14:09:00	2	NS-PM132
2011-09-27 09:52:00	1,2	NS-PM174
2011-09-27 14:12:00	1	NS-PM096
2011-09-28 10:20:00	1	NS-PM130
2011-09-28 10:36:00	2	NS-PM082
2011-09-28 13:06:00	1	NS-PM096
2011-09-29 14:13:00	1	NS-PM142
2011-09-29 14:26:00	1	NS-PM130
2012-06-05 14:16:57	1	NS-PM123
2012-07-07 15:21:34	1	NS-PM094
2012-07-14 13:57:06	1	NS-PM095
2012-07-15 10:50:48	1	NS-PM095
2012-07-15 13:30:56	1	NS-PM094
2012-07-17 10:51:24	1	NS-PM090
2012-07-17 14:50:18	1	NS-PM095
2012-07-18 14:15:25	1	NS-PM149
2012-07-20 10:13:02	1	NS-PM090
2012-07-27 14:25:11	1	NS-PM094
2012-07-27 14:37:41	1	NS-PM152
2012-07-28 10:53:45	1	NS-PM089
2012-07-30 09:45:26	1	NS-PM089
2012-07-30 12:54:46	1	NS-PM153
2012-07-30 12:54:49	1	NS-PM104
2012-07-30 13:14:22	1	NS-PM089
2012-07-30 15:25:24	1	NS-PM082
2012-07-31 10:46:22	1	NS-PM089
2012-07-31 12:53:41	1	NS-PM094
2012-07-31 13:16:45	1	NS-PM150
2012-08-01 14:55:13	1	NS-PM089
2012-08-02 09:36:04	1	NS-PM104
2012-08-02 09:44:54	1	NS-PM094
2012-08-02 10:35:00	1	NS-PM132
2012-08-02 12:34:07	1	NS-PM089
2012-08-03 13:59:22	1	NS-PM089
2012-08-03 15:06:40	1	NS-PM089
2012-08-03 15:23:26	1	NS-PM095
2012-08-04 09:49:43	1	NS-PM157
2012-08-04 10:26:30	1	NS-PM151
2012-08-06 10:44:53	1	NS-PM094
2012-08-06 13:47:30	1	NS-PM090
2012-08-06 14:39:49	1	NS-PM090
2012-08-07 13:09:12	1	NS-PM094
2012-08-07 13:25:29	1	NS-PM082
2012-08-07 15:39:43	1	NS-PM089
2012-08-09 14:43:02	1	NS-PM082
2012-08-10 10:12:58	1	NS-PM132
2012-08-11 10:31:33	2	NS-PM096
2012-08-13 09:11:09	3	NS-PM152
2012-08-13 11:07:40	2	NS-PM090
2012-08-13 13:04:00	1,3	NS-PM153
2012-08-13 13:15:13	1,2,3	NS-PM082
2012-08-13 14:15:21	1,2	NS-PM152
2012-08-13 14:44:19	2	NS-PM133
2012-08-13 15:34:01	3	NS-PM133
2012-08-15 12:59:42	1	NS-PM089
2012-08-17 10:16:57	1,2	NS-PM082
2012-08-17 10:49:11	2	NS-PM153
2012-08-17 13:00:54	1	NS-PM152
2012-08-17 13:50:46	2	NS-PM082
2012-08-17 13:57:49	2	NS-PM152
2012-08-17 14:26:52	2	NS-PM082
2012-08-18 09:49:13	1,3	NS-PM090
2012-08-18 10:14:01	2	NS-PM153
2012-08-18 10:43:03	2	NS-PM090
2012-08-18 12:20:15	3	NS-PM090
2012-08-18 12:40:27	1,3	NS-PM152
2012-08-18 12:45:34	1	NS-PM096
2012-08-18 13:34:36	1,2	NS-PM153
2012-08-18 14:18:12	2	NS-PM153
2012-08-18 14:21:17	2	NS-PM090
2012-08-18 14:46:02	1	NS-PM104
2012-08-18 14:55:19	1	NS-PM096
2012-08-19 08:52:33	3	NS-PM090
2012-08-19 09:07:30	3	NS-PM152
2012-08-19 09:31:03	1,2,3	NS-PM090
2012-08-19 10:00:16	2	NS-PM152
2012-08-19 13:26:32	1	NS-PM129
2012-08-19 14:56:43	1	NS-PM096
2012-08-19 14:58:30	3	NS-PM142
2012-08-19 15:03:36	1,3	NS-PM082
2012-08-19 15:37:50	1,3	NS-PM142
2012-08-19 15:47:55	1,3	NS-PM133
2012-08-19 16:04:03	1,3	NS-PM119
2012-08-20 09:02:39	1	NS-PM132
2012-08-20 09:52:26	2	NS-PM119
2012-08-20 10:48:46	1	NS-PM119
2012-08-20 10:55:32	1,2	NS-PM132
2012-08-20 11:59:17	1	NS-PM090
2012-08-20 12:26:23	1	NS-PM082
2012-08-20 12:59:22	1	NS-PM052
2012-08-20 13:14:05	1,2	NS-PM119
2012-08-20 13:42:07	1,2	NS-PM052
2012-08-20 14:30:24	1,2	NS-PM052
2012-08-20 15:04:18	1	NS-PM119
2012-08-21 09:59:46	2	NS-PM132
2012-08-21 10:18:45	2	NS-PM119
2012-08-22 11:26:25	2	NS-PM104
2012-08-22 14:11:24	4	NS-PM132
2012-08-22 14:51:18	4	NS-PM132
2012-08-23 10:36:02	2	NS-PM153
2012-08-23 10:55:26	2	NS-PM142
2012-08-24 09:46:36	2	NS-PM089
2012-08-24 13:40:34	4	NS-PM089
2012-08-24 14:00:34	4	NS-PM119
2012-08-24 16:23:11	4	NS-PM119
2012-08-24 16:50:17	4	NS-PM090
2012-08-24 17:02:16	4	NS-PM119
2012-08-25 09:37:33	3	NS-PM090
2012-08-25 12:33:38	3	NS-PM119
2012-08-25 14:53:57	3	NS-PM082
2012-08-25 15:04:21	3	NS-PM152
2012-08-26 09:38:03	1	NS-PM090
2012-08-26 09:49:14	3	NS-PM152
2012-08-26 10:07:58	1,3	NS-PM082
2012-08-26 10:51:46	1	NS-PM082
2012-08-26 12:53:37	3	NS-PM082
2012-08-26 15:10:20	4	NS-PM082
2012-08-28 10:26:54	2,4	NS-PM082
2012-08-28 10:57:15	2,4	NS-PM082
2012-08-28 15:06:48	4	NS-PM096
2012-08-30 12:36:21	3	NS-PM089
2012-08-30 14:40:14	1	NS-PM089
2012-08-30 14:40:14	1	NS-PM119
2012-08-30 15:58:23	1,3	NS-PM090
2012-08-31 10:06:56	1,2	NS-PM152
2012-08-31 10:37:41	1,2	NS-PM153
2012-08-31 13:22:23	1	NS-PM104
2012-08-31 13:58:36	1	NS-PM104
2012-08-31 14:09:52	1,4	NS-PM090
2012-08-31 14:31:40	4	NS-PM152
2012-08-31 14:37:40	1,4	NS-PM104
2012-08-31 15:57:26	3	NS-PM104
2012-09-01 10:36:03	1,2,4	NS-PM096
2012-09-01 13:31:21	1	NS-PM090
2012-09-01 14:04:01	1,4	NS-PM104
2012-09-01 14:14:31	1,4	NS-PM132
2012-09-01 14:55:37	1,3,4	NS-PM132
2012-09-01 15:26:27	3	NS-PM104
2012-09-02 09:06:00	3	NS-PM142
2012-09-02 10:38:16	2	NS-PM132
2012-09-02 12:45:46	3	NS-PM082
2012-09-02 12:52:11	3	NS-PM152
2012-09-03 09:36:55	2	NS-PM090
2012-09-03 09:50:30	1,2,4	NS-PM152
2012-09-03 09:59:50	4	NS-PM153
2012-09-03 10:02:43	1	NS-PM082
2012-09-03 10:07:28	2,4	NS-PM082
2012-09-03 14:30:40	1	NS-PM096
2012-09-03 14:59:28	3	NS-PM059
2012-09-03 15:19:03	3	NS-PM096
2012-09-03 15:38:43	3	NS-PM154
2012-09-03 15:38:59	3	NS-PM132
2012-09-04 09:41:47	1,2	NS-PM082
2012-09-04 09:50:54	2	NS-PM152
2012-09-04 10:13:55	1,2	NS-PM132
2012-09-04 12:16:09	3	NS-PM155
2012-09-04 12:49:18	3	NS-PM090
2012-09-04 13:48:50	1	NS-PM102
2012-09-04 14:23:00	1	NS-PM104
2012-09-04 14:51:58	1,3,4	NS-PM057
2012-09-04 15:14:27	3	NS-PM102
2012-09-05 10:00:30	1,2	NS-PM132
2012-09-05 10:54:01	2,4	NS-PM132
2012-09-06 10:29:00	1,3	NS-PM082
2012-09-06 10:37:35	1,2,3	NS-PM142
2012-09-06 13:30:55	1,4	NS-PM015
2012-09-06 14:20:58	1,4	NS-PM015
2012-09-07 09:27:49	2	NS-PM156
2012-09-07 10:12:00	2	NS-PM157
2012-09-07 10:19:10	1	NS-PM156
2012-09-07 10:57:02	1	NS-PM132
2012-09-07 13:33:21	1	NS-PM033
2012-09-07 13:50:02	1	NS-PM156
2012-09-07 14:22:23	1	NS-PM033
2012-09-07 15:09:40	3	NS-PM158
2012-09-07 15:51:51	3	NS-PM033
2012-09-08 10:18:57	1	NS-PM154
2012-09-08 12:37:14	3	NS-PM155
2012-09-08 12:53:00	3	NS-PM096
2012-09-08 13:44:02	1	NS-PM096
2012-09-08 14:21:00	1	NS-PM142
2012-09-08 14:34:38	1	NS-PM096
2012-09-09 10:01:23	1	NS-PM156
2012-09-09 12:19:49	3	NS-PM092
2012-09-09 14:07:59	1	NS-PM033
2012-09-09 15:25:19	1,3	NS-PM059
2012-09-09 15:25:19	1,3	NS-PM063
2012-09-09 15:30:18	3	NS-PM158
2012-09-10 13:00:57	3	NS-PM158
2012-09-11 09:35:31	1	NS-PM033
2012-09-11 09:55:01	1,2	NS-PM125
2012-09-11 10:14:50	2	NS-PM158
2012-09-11 10:37:34	2	NS-PM033
2012-09-11 10:49:29	1	NS-PM125
2012-09-11 13:33:18	1,4	NS-PM033
2012-09-11 14:05:15	4	NS-PM125
2012-09-11 14:32:53	4	NS-PM152
2012-09-12 09:51:02	2	NS-PM082
2012-09-12 10:45:32	2	NS-PM082
2012-09-12 12:17:30	3	NS-PM153
2012-09-12 15:08:11	2	NS-PM096
2012-09-12 15:21:29	3	NS-PM090
2012-09-14 10:11:49	2	NS-PM082
2012-09-14 11:17:49	1,2	NS-PM132
2012-09-15 09:02:58	3	NS-PM096
2012-09-15 09:52:36	2	NS-PM063
2012-09-15 10:20:09	2	NS-PM089
2012-09-15 12:57:32	3	NS-PM089
2012-09-17 08:52:07	3	NS-PM132
2012-09-17 09:07:35	3	NS-PM065
2012-09-17 09:45:36	1,2	NS-PM132
2012-09-17 10:01:34	2	NS-PM065
2012-09-17 10:15:44	2	NS-PM090
2012-09-17 10:35:32	1,2	NS-PM089
2012-09-17 12:21:46	3	NS-PM089
2012-09-17 14:15:41	1,4	NS-PM089
2012-09-19 10:28:07	2,3	NS-PM082
2012-09-19 10:28:07	2,3	NS-PM152
2012-09-20 09:49:45	2	NS-PM065
2012-09-20 12:23:30	3	NS-PM096
2012-09-20 13:07:29	3	NS-PM096
2012-09-20 13:40:16	2	NS-PM033
2012-09-20 14:02:27	1,2	NS-PM096
2012-09-20 14:28:00	1,2	NS-PM033
2012-09-21 09:18:37	2	NS-PM082
2012-09-21 09:56:09	1,2	NS-PM142
2012-09-21 13:41:54	1	NS-PM096
2012-09-21 14:11:52	1	NS-PM102
2012-09-21 14:29:00	1	NS-PM104
2012-09-23 13:27:07	1	NS-PM102
2012-09-23 14:10:58	1	NS-PM102
2012-09-23 14:40:11	1	NS-PM096
2012-09-26 09:48:14	1,2	NS-PM082
2012-09-26 10:46:03	1,2	NS-PM153
2012-09-26 13:29:10	1	NS-PM033
2012-09-26 14:34:07	1,3	NS-PM153
2012-09-26 14:36:52	1,3	NS-PM082
2012-09-26 15:03:04	1	NS-PM152
2012-09-26 15:25:11	3	NS-PM153
2012-09-27 09:36:16	2	NS-PM096
2012-09-27 13:35:25	1	NS-PM096
2012-09-27 14:31:30	1	NS-PM096
2012-09-28 10:56:55	1	NS-PM033
2012-09-28 13:56:05	1	NS-PM096
2012-09-29 10:13:12	1	NS-PM159
2012-09-29 10:19:01	1	NS-PM158
2012-09-29 14:22:39	1	NS-PM096
2012-09-29 14:41:36	1	NS-PM082
2012-09-30 09:58:13	1	NS-PM082
2012-09-30 10:16:18	1	NS-PM065
2012-09-30 10:28:19	1	NS-PM159
2012-09-30 14:08:18	1	NS-PM082
2012-09-30 15:10:33	1	NS-PM033
2012-10-03 09:23:04	1	NS-PM033
2012-10-03 10:02:39	1	NS-PM096
2012-10-03 10:26:02	1	NS-PM159
2012-10-06 14:32:49	1	NS-PM096
2012-10-10 14:24:50	1	NS-PM096
2012-10-14 14:50:37	1	NS-PM153
2012-10-19 10:32:33	1	NS-PM159
2012-10-19 10:43:56	1	NS-PM082
2013-06-18 14:42:00	1	NS-PM178
2013-06-20 09:30:00	1	NS-PM082
2013-07-08 14:10:00	1	NS-PM076
2013-07-09 10:55:00	1	NS-PM160
2013-07-09 14:09:00	1	NS-PM179
2013-07-09 14:26:00	1	NS-PM179
2013-07-10 09:58:00	1	NS-PM179
2013-07-10 10:48:00	1	NS-PM076
2013-07-11 09:58:00	1	NS-PM076
2013-07-11 10:20:00	1	NS-PM180
2013-07-11 13:58:00	1	NS-PM039
2013-07-11 14:01:00	1	NS-PM161
2013-07-11 14:44:00	1	NS-PM160
2013-07-13 09:55:00	1	NS-PM161
2013-07-13 14:36:00	1	NS-PM162
2013-07-15 09:31:00	1	NS-PM076
2013-07-15 10:13:00	1	NS-PM076
2013-07-15 13:40:00	1	NS-PM180
2013-07-16 09:56:00	1	NS-PM007
2013-07-16 13:33:00	1	NS-PM007
2013-07-17 10:34:00	1	NS-PM001
2013-07-17 13:09:00	6	NS-PM076
2013-07-17 13:42:00	6	NS-PM001
2013-07-17 13:58:00	1	NS-PM181
2013-07-17 14:21:00	6	NS-PM001
2013-07-17 14:23:00	1	NS-PM001
2013-07-17 15:02:00	6	NS-PM001
2013-07-17 15:41:00	6	NS-PM001
2013-07-17 16:21:00	6	NS-PM001
2013-07-17 17:00:00	6	NS-PM001
2013-07-18 08:36:00	6	NS-PM161
2013-07-18 09:28:00	6	NS-PM161
2013-07-18 09:44:00	1	NS-PM076
2013-07-18 10:19:00	1	NS-PM181
2013-07-18 10:57:00	6	NS-PM052
2013-07-18 12:33:00	6	NS-PM161
2013-07-18 13:16:00	6	NS-PM052
2013-07-18 14:00:00	1,6	NS-PM052
2013-07-18 15:04:00	6	NS-PM161
2013-07-18 15:33:00	6	NS-PM161
2013-07-18 15:51:00	1,6	NS-PM116
2013-07-18 16:24:00	6	NS-PM052
2013-07-18 17:10:00	6	NS-PM052
2013-07-18 17:55:00	6	NS-PM052
2013-07-19 10:31:00	1	NS-PM151
2013-07-20 10:17:00	2	NS-PM116
2013-07-20 13:49:00	4	NS-PM116
2013-07-20 13:52:00	4	NS-PM007
2013-07-20 14:39:00	1,4	NS-PM116
2013-07-20 14:57:00	4	NS-PM007
2013-07-20 15:27:00	1	NS-PM116
2013-07-21 10:11:00	1	NS-PM181
2013-07-21 10:28:00	1	NS-PM001
2013-07-21 12:40:00	1	NS-PM181
2013-07-21 13:04:00	1	NS-PM039
2013-07-21 14:32:00	1	NS-PM001
2013-07-21 15:16:00	1	NS-PM039
2013-07-21 15:36:00	1	NS-PM052
2013-07-21 15:42:00	1	NS-PM118
2013-07-22 08:40:00	6	NS-PM181
2013-07-22 09:26:00	6	NS-PM181
2013-07-22 10:00:00	6	NS-PM181
2013-07-22 13:48:00	6	NS-PM116
2013-07-22 14:11:00	1,6	NS-PM006
2013-07-22 14:20:00	1,6	NS-PM007
2013-07-22 14:44:00	1,6	NS-PM006
2013-07-22 14:45:00	1	NS-PM116
2013-07-22 15:09:00	1	NS-PM101
2013-07-22 16:50:00	1,6	NS-PM007
2013-07-23 05:02:00	6	NS-PM101
2013-07-23 05:37:00	6	NS-PM101
2013-07-23 05:44:00	6	NS-PM039
2013-07-23 06:41:00	6	NS-PM001
2013-07-23 09:43:00	1	NS-PM044
2013-07-23 10:39:00	1	NS-PM001
2013-07-23 11:28:00	6	NS-PM200
2013-07-23 14:17:00	1	NS-PM044
2013-07-24 12:20:00	1	NS-PM202
2013-07-24 13:01:00	1	NS-PM204
2013-07-24 14:40:00	1	NS-PM205
2013-07-26 12:25:00	1	NS-PM206
2013-07-26 13:38:00	6	NS-PM206
2013-07-26 15:05:00	1	NS-PM204
2013-07-26 16:43:00	6	NS-PM206
2013-07-27 08:27:00	6	NS-PM204
2013-07-27 08:56:00	6	NS-PM206
2013-07-27 09:29:00	6	NS-PM211
2013-07-27 13:15:00	1	NS-PM208
2013-07-27 15:29:00	1	NS-PM211
2013-07-27 15:49:00	1	NS-PM208
2013-07-28 10:39:00	1	NS-PM073
2013-07-28 14:01:00	1	NS-PM073
2013-07-29 09:14:00	1	NS-PM073
2013-07-29 09:30:00	1	NS-PM101
2013-07-29 12:26:00	1	NS-PM073
2013-07-29 12:59:00	1	NS-PM099
2013-07-29 15:33:00	1	NS-PM076
2013-07-30 09:18:00	1	NS-PM073
2013-07-30 10:04:00	1	NS-PM073
2013-07-31 10:01:00	1	NS-PM132
2013-07-31 12:17:00	1	NS-PM099
2013-07-31 12:51:00	1	NS-PM101
2013-07-31 13:02:00	1	NS-PM099
2013-07-31 14:30:00	1	NS-PM163
2013-07-31 15:56:00	1	NS-PM163
2013-08-01 09:24:00	1	NS-PM101
2013-08-01 09:47:00	1	NS-PM163
2013-08-01 10:05:00	1	NS-PM099
2013-08-01 12:20:00	1	NS-PM099
2013-08-04 09:54:00	1	NS-PM101
2013-08-04 10:13:00	1	NS-PM099
2013-08-04 12:15:00	1	NS-PM101
2013-08-04 13:01:00	1	NS-PM101
2013-08-04 14:13:00	1	NS-PM090
2013-08-04 14:53:00	1	NS-PM123
2013-08-04 15:14:00	1	NS-PM101
2013-08-05 10:18:00	1	NS-PM101
2013-08-05 10:33:00	1	NS-PM099
2013-08-05 13:29:00	1	NS-PM101
2013-08-06 10:21:00	1	NS-PM099
2013-08-06 13:01:00	1	NS-PM099
2013-08-07 09:50:00	1	NS-PM118
2013-08-07 12:47:00	1	NS-PM099
2013-08-07 12:57:00	1	NS-PM101
2013-08-07 14:58:00	1	NS-PM099
2013-08-08 15:16:00	1	NS-PM099
2013-08-09 09:59:00	1	NS-PM163
2013-08-09 12:39:00	1	NS-PM001
2013-08-09 12:47:00	1	NS-PM083
2013-08-09 15:56:00	1	NS-PM001
2013-08-11 09:14:00	3	NS-PM132
2013-08-11 09:18:00	3	NS-PM159
2013-08-11 10:23:00	1	NS-PM018
2013-08-11 12:33:00	1,3	NS-PM132
2013-08-11 12:36:00	1,3	NS-PM018
2013-08-11 13:24:00	1,2	NS-PM132
2013-08-11 14:03:00	1,2	NS-PM082
2013-08-11 14:46:00	1	NS-PM082
2013-08-12 10:15:00	1,2	NS-PM118
2013-08-12 10:24:00	2	NS-PM099
2013-08-12 10:32:00	2	NS-PM101
2013-08-12 12:07:00	3	NS-PM101
2013-08-12 13:42:00	2	NS-PM118
2013-08-12 14:19:00	2	NS-PM018
2013-08-12 14:29:00	2	NS-PM101
2013-08-12 14:48:00	1,3	NS-PM090
2013-08-12 14:55:00	1	NS-PM101
2013-08-12 15:05:00	1,3	NS-PM001
2013-08-12 15:13:00	3	NS-PM001
2013-08-13 09:17:00	3	NS-PM101
2013-08-13 11:53:00	3	NS-PM018
2013-08-13 12:06:00	3	NS-PM082
2013-08-13 12:06:00	3	NS-PM150
2013-08-13 12:33:00	1,3	NS-PM101
2013-08-13 12:51:00	1	NS-PM099
2013-08-13 15:22:00	1,3	NS-PM018
2013-08-14 10:02:00	3	NS-PM018
2013-08-14 12:50:00	1,3	NS-PM101
2013-08-14 12:55:00	3	NS-PM018
2013-08-14 13:02:00	1,3	NS-PM118
2013-08-14 15:42:00	1,3	NS-PM101
2013-08-16 12:25:00	1,3	NS-PM090
2013-08-17 12:13:00	1,3	NS-PM018
2013-08-17 14:48:00	1,3	NS-PM099
2013-08-18 09:13:00	3	NS-PM118
2013-08-18 10:09:00	1,2	NS-PM118
2013-08-18 11:53:00	3	NS-PM101
2013-08-18 12:32:00	1,3	NS-PM101
2013-08-19 09:45:00	2	NS-PM099
2013-08-19 10:30:00	1,2	NS-PM099
2013-08-19 12:12:00	3	NS-PM090
2013-08-19 13:11:00	1	NS-PM090
2013-08-19 13:54:00	2	NS-PM118
2013-08-19 14:01:00	2	NS-PM090
2013-08-19 14:44:00	2	NS-PM163
2013-08-20 09:28:00	1	NS-PM162
2013-08-20 09:51:00	1	NS-PM018
2013-08-20 10:31:00	2	NS-PM163
2013-08-20 13:13:00	2	NS-PM052
2013-08-20 14:55:00	1,2	NS-PM118
2013-08-21 08:50:00	3	NS-PM090
2013-08-21 10:18:00	1	NS-PM099
2013-08-21 11:49:00	3	NS-PM099
2013-08-21 11:58:00	3	NS-PM101
2013-08-21 15:18:00	1,3	NS-PM163
2013-08-21 15:26:00	1	NS-PM118
2013-08-23 09:55:00	1	NS-PM182
2013-08-23 10:13:00	2	NS-PM101
2013-08-23 11:50:00	3	NS-PM182
2013-08-23 12:09:00	1	NS-PM099
2013-08-23 12:21:00	1,3	NS-PM101
2013-08-23 12:47:00	1	NS-PM163
2013-08-23 14:36:00	4	NS-PM052
2013-08-23 15:21:00	1	NS-PM099
2013-08-25 10:30:00	4	NS-PM018
2013-08-25 12:33:00	3	NS-PM164
2013-08-25 12:51:00	1	NS-PM125
2013-08-26 14:49:00	2	NS-PM101
2013-08-26 15:32:00	1	NS-PM101
2013-08-26 15:35:00	1	NS-PM099
2013-08-27 09:03:00	1	NS-PM033
2013-08-27 09:49:00	4	NS-PM033
2013-08-27 10:01:00	1,2	NS-PM101
2013-08-27 10:45:00	4	NS-PM101
2013-08-27 10:55:00	2	NS-PM099
2013-08-27 12:23:00	1	NS-PM099
2013-08-27 13:34:00	4	NS-PM101
2013-08-27 13:35:00	4	NS-PM099
2013-08-28 09:34:00	1	NS-PM090
2013-08-28 10:23:26	2	NS-PM090
2013-08-30 10:05:00	4	NS-PM163
2013-08-30 11:10:00	4	NS-PM163
2013-08-30 13:13:00	1	NS-PM099
2013-08-31 09:25:00	1	NS-PM101
2013-08-31 09:28:00	1,2	NS-PM099
2013-08-31 10:12:00	2	NS-PM101
2013-08-31 10:20:00	2	NS-PM099
2013-08-31 12:35:00	1	NS-PM101
2013-08-31 12:46:00	1	NS-PM099
2013-09-01 10:31:00	1,2	NS-PM082
2013-09-01 10:42:00	1,2	NS-PM083
2013-09-02 13:00:00	3	NS-PM159
2013-09-02 16:00:00	1	NS-PM082
2013-09-13 13:08:00	3	NS-PM099
2013-09-15 09:35:00	1	NS-PM099
2013-09-15 09:49:00	3	NS-PM101
2013-09-16 10:08:00	2	NS-PM101
2013-09-16 10:50:00	1,2	NS-PM099
2013-09-16 13:56:00	1,2,4	NS-PM099
2013-09-16 13:56:00	1,2,4	NS-PM101
2013-09-16 13:56:00	1,2,4	NS-PM163
2013-09-25 09:39:00	2	NS-PM099
2013-09-26 09:46:00	1	NS-PM082
2013-09-26 10:34:00	1	NS-PM082
2013-09-26 14:10:00	1	NS-PM123
2013-09-28 10:21:00	1	NS-PM099
2013-09-30 09:39:00	1	NS-PM083
2013-09-30 10:23:00	1	NS-PM083
2013-09-30 10:48:00	1	NS-PM082
2013-09-30 11:25:00	1	NS-PM063
2013-10-02 09:52:00	1	NS-PM018
2013-10-02 10:07:00	1	NS-PM163
2013-10-02 10:21:00	1	NS-PM099
2013-10-02 13:34:00	1	NS-PM123
2013-10-02 14:41:00	1	NS-PM123
2013-10-02 15:03:00	1	NS-PM163
2013-10-05 14:05:00	1	NS-PM118
2013-10-07 10:05:00	1	NS-PM018
2013-10-07 10:50:00	1	NS-PM082
2014-06-09 13:59:30	1	NS-PM160
2014-06-24 10:24:32	1	NS-PM001
2014-06-25 13:54:17	1	NS-PM184
2014-06-28 10:50:09	1	NS-PM076
2014-06-28 12:59:18	3	NS-PM076
2014-06-28 14:06:00	1,4	NS-PM184
2014-06-28 14:43:00	1,4	NS-PM076
2014-06-29 12:07:01	3	NS-PM082
2014-06-29 12:20:01	3	NS-PM183
2014-06-29 14:47:21	1	NS-PM184
2014-06-30 13:00:37	3	NS-PM076
2014-06-30 14:15:52	1	NS-PM076
2014-07-04 10:23:20	1	NS-PM076
2014-07-04 11:57:59	3	NS-PM076
2014-07-07 12:17:00	4	NS-PM184
2014-07-08 10:06:03	1	NS-PM007
2014-07-08 13:44:21	1	NS-PM007
2014-07-08 14:44:13	3	NS-PM090
2014-07-08 14:57:47	3	NS-PM007
2014-07-10 10:46:59	1	NS-PM076
2014-07-13 09:13:03	3	NS-PM153
2014-07-13 09:51:22	3	NS-PM007
2014-07-13 13:42:13	1	NS-PM082
2014-07-13 13:59:37	1,4	NS-PM090
2014-07-13 14:35:56	1,4	NS-PM082
2014-07-14 12:19:00	3	NS-PM007
2014-07-14 13:38:00	4	NS-PM187
2014-07-14 14:43:47	1	NS-PM184
2014-07-16 13:20:00	6	NS-PM052
2014-07-16 14:21:00	6	NS-PM052
2014-07-16 14:57:00	6	NS-PM052
2014-07-16 14:58:22	1	NS-PM185
2014-07-16 15:14:00	6	NS-PM184
2014-07-16 15:49:00	6	NS-PM184
2014-07-16 16:24:00	6	NS-PM052
2014-07-17 10:18:35	1,4	NS-PM090
2014-07-17 13:35:00	4	NS-PM076
2014-07-17 13:47:00	4	NS-PM076
2014-07-17 14:29:00	6	NS-PM082
2014-07-18 07:25:00	6	NS-PM031
2014-07-18 07:41:00	6	NS-PM090
2014-07-18 10:44:00	6	NS-PM090
2014-07-18 11:20:00	6	NS-PM007
2014-07-18 12:46:00	6	NS-PM007
2014-07-18 13:22:00	6	NS-PM076
2014-07-18 14:26:00	6	NS-PM076
2014-07-19 11:00:00	4	NS-PM185
2014-07-19 12:37:00	6	NS-PM090
2014-07-19 12:37:20	3	NS-PM076
2014-07-19 15:20:26	1,3	NS-PM185
2014-07-20 07:52:00	6	NS-PM076
2014-07-20 08:52:34	3	NS-PM186
2014-07-20 10:17:00	6	NS-PM031
2014-07-20 10:58:00	6	NS-PM031
2014-07-20 13:22:49	1	NS-PM076
2014-07-20 14:10:00	6	NS-PM184
2014-07-20 15:46:00	6	NS-PM090
2014-07-21 10:03:57	1,3	NS-PM076
2014-07-21 14:02:00	6	NS-PM116
2014-07-21 15:08:00	6	NS-PM187
2014-07-21 15:20:06	1,3	NS-PM090
2014-07-21 15:21:00	6	NS-PM090
2014-07-22 09:48:48	3	NS-PM082
2014-07-22 09:59:23	1,3	NS-PM116
2014-07-22 10:24:00	4	NS-PM076
2014-07-22 10:28:00	1,3	NS-PM052
2014-07-22 13:18:43	1	NS-PM082
2014-07-22 13:46:00	3	NS-PM082
2014-07-22 14:44:46	1	NS-PM116
2014-07-22 15:09:48	1	NS-PM187
2014-07-23 12:11:00	3	NS-PM090
2014-07-23 12:45:00	1,3	NS-PM090
2014-07-23 12:45:00	1,3	NS-PM096
2014-07-23 14:39:00	1,3	NS-PM089
2014-07-24 10:25:00	1,2	NS-PM116
2014-07-24 11:38:50	3	NS-PM116
2014-07-24 13:13:00	1,2	NS-PM089
2014-07-24 14:14:00	2	NS-PM089
2014-07-24 15:38:12	1	NS-PM165
2014-07-25 10:16:00	3,4	NS-PM031
2014-07-25 12:23:00	3	NS-PM096
2014-07-25 13:26:00	1	NS-PM096
2014-07-25 14:36:00	4	NS-PM082
2014-07-25 15:07:00	1,3	NS-PM165
2014-07-25 15:17:00	1	NS-PM082
2014-07-26 09:48:00	1,3	NS-PM089
2014-07-26 10:16:14	1	NS-PM160
2014-07-26 12:50:00	1	NS-PM089
2014-07-26 13:33:00	4	NS-PM160
2014-07-26 14:13:00	4	NS-PM160
2014-07-26 14:41:00	1	NS-PM089
2014-07-29 09:33:27	1	NS-PM018
2014-07-30 09:53:00	2	NS-PM089
2014-07-30 13:23:14	1	NS-PM082
2014-07-30 13:26:52	3	NS-PM031
2014-07-30 15:47:00	1	NS-PM033
2014-07-30 15:55:52	3	NS-PM031
2014-07-30 16:00:08	1	NS-PM031
2014-07-31 15:32:24	3	NS-PM082
2014-07-31 15:36:40	1	NS-PM082
2014-08-01 12:00:35	3	NS-PM018
2014-08-01 13:00:44	1,3	NS-PM018
2014-08-02 09:52:50	1,3,4	NS-PM075
2014-08-02 12:47:41	1	NS-PM007
2014-08-02 13:20:00	4	NS-PM007
2014-08-02 15:00:00	1,4	NS-PM082
2014-08-02 15:39:50	1	NS-PM082
2014-08-03 09:25:13	1	NS-PM166
2014-08-03 10:20:45	1	NS-PM082
2014-08-03 12:09:22	1,3	NS-PM018
2014-08-03 12:53:00	1	NS-PM018
2014-08-03 14:51:22	1	NS-PM007
2014-08-03 15:07:50	1	NS-PM188
2014-08-03 15:23:58	1	NS-PM007
2014-08-04 09:08:51	3	NS-PM082
2014-08-04 15:12:03	1	NS-PM090
2014-08-16 09:31:00	3	NS-PM129
2014-08-16 12:01:00	3	NS-PM129
2014-08-16 12:33:00	3	NS-PM082
2014-08-16 15:16:00	3	NS-PM082
2014-08-16 15:31:00	3	NS-PM090
2014-08-16 16:07:00	3	NS-PM082
2014-08-20 08:45:00	2	NS-PM033
2014-08-20 09:02:00	3	NS-PM033
2014-08-21 09:25:00	1,2,4	NS-PM033
2014-08-21 09:57:00	4	NS-PM090
2014-08-21 11:59:00	1,3	NS-PM018
2014-08-21 12:25:00	3	NS-PM033
2014-08-21 14:32:00	3	NS-PM018
2014-08-21 14:34:00	4	NS-PM167
2014-08-21 15:02:00	3	NS-PM164
2014-08-28 09:14:00	1,2	NS-PM185
2014-08-28 12:14:00	1,3	NS-PM168
2014-08-28 14:55:00	1,2,3	NS-PM168
2014-08-29 09:45:00	1,3	NS-PM168
2014-08-29 11:17:00	2	NS-PM089
2014-08-29 11:57:00	2	NS-PM167
2014-08-29 12:04:00	2	NS-PM168
2014-08-29 12:41:01	1	NS-PM168
2014-08-29 12:56:00	1,3	NS-PM168
2014-08-29 14:53:27	1	NS-PM167
2014-08-29 15:22:00	3	NS-PM168
2014-08-30 09:07:00	3	NS-PM168
2014-08-30 09:39:00	1,2,3	NS-PM167
2014-08-30 09:53:00	2	NS-PM089
2014-08-30 09:58:00	1	NS-PM169
2014-08-30 10:45:00	2	NS-PM089
2014-08-30 12:42:00	1,3	NS-PM168
2014-08-30 15:14:00	1	NS-PM167
2014-08-31 09:18:00	2	NS-PM018
2014-08-31 09:49:00	2	NS-PM169
2014-08-31 09:55:00	2	NS-PM018
2014-08-31 10:36:00	2	NS-PM089
2014-08-31 10:47:00	2	NS-PM018
2014-08-31 11:39:00	3	NS-PM018
2014-08-31 12:16:20	1	NS-PM169
2014-08-31 12:18:00	3	NS-PM170
2014-09-01 09:55:00	1,3	NS-PM082
2014-09-01 10:02:00	1,3	NS-PM089
2014-09-01 11:23:00	2	NS-PM171
2014-09-01 11:53:00	1,2	NS-PM090
2014-09-01 12:07:00	2	NS-PM171
2014-09-01 12:08:00	3	NS-PM018
2014-09-01 12:46:00	3	NS-PM167
2014-09-01 13:23:00	3	NS-PM172
2014-09-01 13:50:00	1,3	NS-PM119
2014-09-01 14:08:29	1	NS-PM167
2014-09-01 14:30:10	1	NS-PM173
2014-09-02 09:42:00	2	NS-PM169
2014-09-02 10:12:00	1,2	NS-PM167
2014-09-02 10:27:00	1,2	NS-PM189
2014-09-02 10:48:00	2	NS-PM167
2014-09-02 10:55:35	1	NS-PM089
2014-09-02 10:56:00	2	NS-PM119
2014-09-02 11:42:00	3	NS-PM089
2014-09-02 11:52:00	3	NS-PM119
2014-09-02 12:25:00	3	NS-PM169
2014-09-02 12:34:00	3	NS-PM089
2014-09-02 13:37:00	1	NS-PM169
2014-09-02 14:11:00	1	NS-PM174
2014-09-02 14:17:00	1	NS-PM015
2014-09-03 09:38:00	1,2	NS-PM109
2014-09-03 09:50:00	1,2	NS-PM168
2014-09-03 10:17:00	1,2	NS-PM082
2014-09-03 10:22:06	1	NS-PM109
2014-09-03 11:35:00	3	NS-PM170
2014-09-03 13:41:00	1	NS-PM015
2014-09-03 13:44:00	1	NS-PM089
2014-09-03 14:14:00	1	NS-PM171
2014-09-03 14:24:00	1	NS-PM132
2014-09-03 14:40:00	1	NS-PM082
2014-09-03 14:44:00	3	NS-PM018
2014-09-03 14:44:00	1	NS-PM082
2014-09-03 15:06:00	1,3	NS-PM132
2014-09-04 10:15:00	1	NS-PM090
2014-09-04 10:37:00	1	NS-PM132
2014-09-04 10:42:00	1,3	NS-PM089
2014-09-06 12:52:00	3	NS-PM172
2014-09-06 12:57:00	3	NS-PM018
2014-09-07 10:04:00	1,3	NS-PM169
2014-09-07 11:51:00	3	NS-PM109
2014-09-07 12:38:00	1,3	NS-PM109
2014-09-07 14:18:00	1,2	NS-PM082
2014-09-07 15:18:00	1	NS-PM090
2014-09-08 09:45:00	2	NS-PM082
2014-09-08 10:13:05	1	NS-PM167
2014-09-08 10:26:00	1,2	NS-PM169
2014-09-08 10:46:05	1	NS-PM082
2014-09-08 11:57:00	3	NS-PM167
2014-09-08 12:30:00	3	NS-PM167
2014-09-08 12:32:00	3	NS-PM169
2014-09-08 14:13:00	1,4	NS-PM109
2014-09-08 15:06:48	1	NS-PM082
2014-09-09 09:57:00	1,2	NS-PM015
2014-09-09 10:24:00	1,2	NS-PM015
2014-09-09 12:34:00	3	NS-PM082
2014-09-09 13:23:00	3	NS-PM082
2014-09-09 13:41:00	3	NS-PM132
2014-09-09 14:04:00	1	NS-PM082
2014-09-10 10:41:00	2,4	NS-PM018
2014-09-10 13:45:00	3,4	NS-PM018
2014-09-11 09:49:00	1	NS-PM089
2014-09-11 11:06:00	4	NS-PM089
2014-09-18 09:27:00	1,2	NS-PM167
2014-09-18 10:48:00	4	NS-PM102
2014-09-18 10:51:00	2	NS-PM167
2014-09-18 13:45:00	2,4	NS-PM102
2014-09-19 09:06:00	2,3	NS-PM167
2014-09-19 09:59:00	1,2	NS-PM190
2014-09-19 10:22:26	1	NS-PM167
2014-09-20 09:09:00	3	NS-PM175
2014-09-21 10:12:00	2	NS-PM176
2014-09-21 12:14:00	1,3	NS-PM176
2014-09-21 12:36:00	3	NS-PM102
2014-09-21 13:50:00	4	NS-PM169
2014-09-21 14:33:00	4	NS-PM169
2014-09-21 14:33:00	1	NS-PM177
2014-09-21 15:00:00	3,4	NS-PM167
2014-09-21 15:11:00	3	NS-PM169
2014-09-22 09:26:00	2	NS-PM169
2014-09-22 09:58:00	2	NS-PM176
2014-09-22 11:46:06	3	NS-PM174
2014-09-23 11:57:46	3	NS-PM174
2014-09-23 12:03:00	3	NS-PM082
2014-09-27 10:15:41	1	NS-PM033
2014-09-29 10:16:40	1	NS-PM169
2014-09-29 10:28:49	1	NS-PM169
2014-09-29 10:38:00	1	NS-PM177
2014-09-29 14:14:00	1	NS-PM167
2014-09-30 09:43:45	1	NS-PM177
2014-09-30 09:47:35	1	NS-PM082
2014-09-30 09:50:01	1	NS-PM169
2014-09-30 10:31:41	1	NS-PM169
2014-10-03 10:00:20	1	NS-PM082
2014-10-03 10:23:54	1	NS-PM109
2015-07-04 10:00:00	1	NS-PM169
2015-07-05 13:24:00	1	NS-PM169
2015-07-06 15:01:00	1	NS-PM193
2015-07-14 14:20:00	1	NS-PM101
2015-07-14 14:20:00	1	NS-PM118
2015-07-16 10:36:00	1	NS-PM191
2015-07-16 14:01:00	4	NS-PM167
2015-07-16 14:06:00	1	NS-PM169
2015-07-16 14:48:00	1,4	NS-PM167
2015-07-18 09:42:00	1	NS-PM101
2015-07-18 10:16:00	1,4	NS-PM163
2015-07-18 11:55:00	1	NS-PM101
2015-07-18 12:07:00	1	NS-PM192
2015-07-18 12:43:00	1	NS-PM192
2015-07-18 15:17:00	4	NS-PM163
2015-07-18 15:28:00	1,4	NS-PM160
2015-07-19 10:06:00	4	NS-PM118
2015-07-19 10:10:00	1	NS-PM101
2015-07-19 10:45:00	1,4	NS-PM163
2015-07-20 09:42:00	1	NS-PM160
2015-07-20 10:01:00	4	NS-PM191
2015-07-20 10:37:00	4	NS-PM160
2015-07-20 12:02:00	1	NS-PM160
2015-07-20 12:48:00	1	NS-PM160
2015-07-20 14:22:00	1	NS-PM192
2015-07-20 14:26:00	4	NS-PM160
2015-07-20 15:06:00	1,4	NS-PM192
2015-07-21 09:56:00	1,4	NS-PM118
2015-07-21 10:00:00	1,4	NS-PM101
2015-07-21 12:24:00	1	NS-PM193
2015-07-21 12:29:00	1	NS-PM163
2015-07-21 13:09:00	1	NS-PM163
2015-07-21 13:29:00	1,4	NS-PM101
2015-07-21 13:56:00	4	NS-PM167
2015-07-21 14:05:00	4	NS-PM101
2015-07-21 14:35:00	4	NS-PM167
2015-07-21 14:54:00	1	NS-PM194
2015-07-21 15:14:00	1	NS-PM118
2015-07-22 12:05:00	1	NS-PM118
2015-07-22 12:45:00	1	NS-PM118
2015-07-22 14:32:00	4	NS-PM163
2015-07-22 14:39:00	4	NS-PM101
2015-07-23 09:24:00	1	NS-PM101
2015-07-23 12:39:00	1	NS-PM101
2015-07-24 09:49:00	1	NS-PM167
2015-07-24 12:45:00	1	NS-PM167
2015-07-24 14:46:00	1	NS-PM163
2015-07-25 09:53:00	1	NS-PM118
2015-07-26 09:30:00	1	NS-PM101
2015-07-26 13:18:00	4	NS-PM118
2015-07-26 13:54:00	4	NS-PM167
2015-07-26 14:35:00	4	NS-PM167
2015-07-27 09:31:00	1	NS-PM118
2015-07-27 10:02:00	1,4	NS-PM101
2015-07-27 10:12:00	4	NS-PM118
2015-07-27 10:12:00	4	NS-PM167
2015-07-27 12:45:00	1	NS-PM167
2015-07-28 09:20:00	1	NS-PM118
2015-07-28 10:11:00	4	NS-PM118
2015-07-29 09:38:00	1	NS-PM101
2015-07-29 12:46:00	1	NS-PM118
2015-07-29 14:48:00	4	NS-PM194
2015-07-30 09:56:00	4	NS-PM167
2015-07-30 10:04:00	1	NS-PM101
2015-07-30 15:20:00	1,4	NS-PM167
2015-07-31 15:42:00	1,4	NS-PM163
2015-07-31 16:02:00	1	NS-PM101
2015-08-02 10:29:00	4,4	NS-PM101
2015-08-02 14:53:00	1	NS-PM163
2015-08-03 09:55:00	1	NS-PM163
2015-08-03 09:59:00	4	NS-PM118
2015-08-03 10:11:00	4	NS-PM101
2015-08-03 10:40:00	4	NS-PM167
2015-08-03 12:20:00	1	NS-PM167
2015-08-03 13:12:00	1	NS-PM167
2015-08-03 14:03:00	4	NS-PM167
2015-08-03 14:41:00	1	NS-PM167
2015-08-04 09:17:00	1	NS-PM101
2015-08-04 09:57:00	1	NS-PM101
2015-08-04 10:05:00	1,4	NS-PM167
2015-08-04 10:41:00	4	NS-PM118
2015-08-04 12:05:00	1	NS-PM118
2015-08-04 13:22:00	4	NS-PM167
2015-08-04 13:52:00	4	NS-PM018
2015-08-04 14:04:00	4	NS-PM167
2015-08-05 09:43:00	1	NS-PM101
2015-08-05 10:49:00	4	NS-PM167
2015-08-05 13:03:00	1	NS-PM101
2015-08-05 13:34:00	4	NS-PM167
2015-08-05 13:47:00	4	NS-PM169
2015-08-05 13:53:00	4	NS-PM101
2015-08-05 13:53:00	4	NS-PM194
2015-08-05 14:25:00	4	NS-PM194
2015-08-07 09:54:00	1	NS-PM118
2015-08-07 12:28:00	1	NS-PM101
2015-08-07 14:53:00	1	NS-PM118
2015-08-07 15:03:00	1	NS-PM163
2015-08-08 09:40:00	1	NS-PM167
2015-08-09 08:46:00	1	NS-PM101
2015-08-09 09:23:00	1,4	NS-PM029
2015-08-09 09:49:00	4	NS-PM118
2015-08-09 10:12:00	4	NS-PM101
2015-08-09 10:12:00	4	NS-PM118
2015-08-09 11:35:00	1	NS-PM163
2015-08-09 12:01:00	1	NS-PM194
2015-08-09 12:02:00	1	NS-PM018
2015-08-09 12:25:00	1	NS-PM118
2015-08-09 13:04:00	1,4	NS-PM163
2015-08-09 13:07:00	4	NS-PM018
2015-08-09 13:14:00	4	NS-PM118
2015-08-09 14:04:00	4	NS-PM118
2015-08-09 14:04:00	4	NS-PM194
2015-08-09 14:54:00	1	NS-PM118
2015-08-09 15:18:00	1	NS-PM018
2015-08-11 09:32:00	1	NS-PM118
2015-08-11 09:56:00	4	NS-PM167
2015-08-11 10:25:00	4	NS-PM101
2015-08-11 11:00:00	4	NS-PM167
2015-08-11 12:05:00	1	NS-PM118
2015-08-11 12:37:00	1	NS-PM167
2015-08-12 09:38:00	1,2	NS-PM168
2015-08-12 10:20:00	2	NS-PM195
2015-08-12 10:23:00	2	NS-PM163
2015-08-12 10:41:00	2	NS-PM118
2015-08-12 11:50:00	1	NS-PM167
2015-08-12 13:53:00	2	NS-PM118
2015-08-12 14:37:00	2	NS-PM118
2015-08-12 14:38:00	1,4	NS-PM167
2015-08-13 09:25:00	1,4	NS-PM168
2015-08-13 09:28:00	1,4	NS-PM118
2015-08-13 10:18:00	2	NS-PM118
2015-08-13 11:58:00	1	NS-PM118
2015-08-13 12:51:00	1	NS-PM118
2015-08-13 13:58:00	2	NS-PM194
2015-08-13 14:12:00	1	NS-PM163
2015-08-13 14:52:00	2	NS-PM194
2015-08-14 09:14:00	3	NS-PM101
2015-08-14 10:06:00	1,3,4	NS-PM101
2015-08-14 12:01:00	1,3,4	NS-PM118
2015-08-14 12:30:00	1,3,4	NS-PM163
2015-08-14 13:01:00	1,3	NS-PM169
2015-08-14 14:34:00	1,3	NS-PM168
2015-08-14 15:10:00	3	NS-PM168
2015-08-15 09:48:00	1,4	NS-PM101
2015-08-15 09:48:00	1,2,3	NS-PM118
2015-08-15 09:53:00	2,3	NS-PM101
2015-08-15 10:53:00	2	NS-PM118
2015-08-15 13:06:00	3	NS-PM169
2015-08-15 13:47:00	2	NS-PM163
2015-08-15 13:52:00	2	NS-PM194
2015-08-16 09:23:00	1,3	NS-PM015
2015-08-16 09:34:00	2,3	NS-PM118
2015-08-16 09:42:00	1,2,3	NS-PM101
2015-08-16 10:12:00	2	NS-PM167
2015-08-16 10:44:00	2	NS-PM118
2015-08-16 12:34:00	1,3,4	NS-PM118
2015-08-16 13:27:00	3,4	NS-PM167
2015-08-16 14:53:00	3	NS-PM101
2015-08-16 14:57:00	1,4	NS-PM015
2015-08-16 14:58:00	3,4	NS-PM169
2015-08-16 15:29:00	3	NS-PM101
2015-08-16 15:36:00	3	NS-PM167
2015-08-16 15:50:00	1,4	NS-PM196
2015-08-18 09:19:00	1	NS-PM118
2015-08-18 09:26:00	1	NS-PM101
2015-08-18 10:23:00	3,4	NS-PM118
2015-08-19 10:21:00	2,4	NS-PM076
2015-08-19 13:05:00	1,3	NS-PM076
2015-08-19 14:06:00	4	NS-PM076
2015-08-19 15:07:00	1	NS-PM076
2015-08-19 15:22:00	1,3	NS-PM118
2015-08-22 09:13:00	1	NS-PM101
2015-08-22 10:05:00	4	NS-PM101
2015-08-22 14:02:00	3,4	NS-PM101
2015-08-22 14:09:00	3,4	NS-PM118
2015-08-22 14:45:00	3,4	NS-PM101
2015-08-22 15:39:00	1	NS-PM101
2015-08-26 10:17:00	4	NS-PM101
2015-08-26 10:38:00	4	NS-PM118
2015-08-26 13:03:00	1	NS-PM101
2015-08-26 13:55:00	3	NS-PM118
2015-08-26 14:47:00	3	NS-PM118
2015-08-29 09:15:00	1	NS-PM167
2015-08-29 09:42:00	1	NS-PM165
2015-08-29 09:49:00	3	NS-PM015
2015-08-29 09:52:00	1	NS-PM167
2015-08-29 10:33:00	3	NS-PM165
[truncated: 484 more rows]

## Sheet: Table 3
Date	Individuals within the cluster
2006-08-27 13:43:00	NS-PM018	NS-PM019					No high-quality fluke photo
2006-08-30 09:47:00	NS-PM020	NE-PM039
2006-08-30 10:48:00	NS-PM008	NS-PM013
2006-09-24 10:14:00	NS-PM006	NS-PM007
2006-09-30 13:47:00	NS-PM017	NS-PM021
2007-09-05 10:31:00	NS-PM033	NS-PM045
2008-07-20 15:06:00	NS-PM010	NS-PM015
2008-08-06 14:39:00	NS-PM082	NS-PM083
2008-08-06 17:24:00	NS-PM082	NS-PM083
2009-08-15 17:19:00	NS-PM090	NS-PM094
2009-08-15 17:33:00	NS-PM090	NS-PM098
2009-08-26 14:36:00	NS-PM102	NS-PM104
2009-09-03 15:00:00	NS-PM098	NS-PM103
2009-09-05 10:42:00	NS-PM033	NS-PM082
2009-09-07 09:34:00	NS-PM099	NS-PM118
2009-09-15 12:25:00	NS-PM063	NS-PM109
2009-09-17 13:31:00	NS-PM091	NS-PM105
2010-07-23 14:39:00	NS-PM081	NS-PM122
2010-08-05 10:48:00	NS-PM119	NS-PM121
2010-08-14 11:02:00	NS-PM027	NS-PM117
2010-08-23 14:29:00	NS-PM001	NS-PM090
2010-08-24 10:04:00	NS-PM001	NS-PM123
2010-09-02 10:02:00	NS-PM009	NS-PM089
2010-09-15 14:31:00	NS-PM029	NS-PM090
2010-10-01 10:27:00	NS-PM045	NS-PM125
2011-08-20 12:12:54	NS-PM099	NS-PM101
2011-09-10 14:37:00	NS-PM137	NS-PM138	NS-PM139
2011-09-11 10:09:00	NS-PM137	NS-PM140
2011-09-16 10:21:00	NS-PM109	NS-PM142
2011-09-16 10:45:00	NS-PM099	NS-PM101
2011-09-16 10:49:00	NS-PM099	NS-PM118
2011-09-16 13:44:00	NS-PM082	NS-PM083
2011-09-18 10:47:34	NS-PM134	NS-PM136	NS-PM137	NS-PM140	NS-PM144
2011-09-19 13:08:00	NS-PM099	NS-PM101
2012-08-13 13:04:00	NS-PM082	NS-PM153
2012-09-03 09:59:50	NS-PM082	NS-PM153
2012-09-03 15:38:43	NS-PM132	NS-PM154
2012-09-11 13:45:00	NS-PM082	NS-PM153
2012-09-12 12:10:00	NS-PM152	NS-PM153
2012-09-19 10:28:07	NS-PM082	NS-PM152
2013-08-13 12:06:00	NS-PM082	NS-PM150
2013-08-26 15:32:00	NS-PM099	NS-PM101
2013-08-27 13:34:00	NS-PM099	NS-PM101
2013-09-14 14:38:00	NS-PM099	NS-PM101
2013-09-16 13:56:00	NS-PM099	NS-PM101	NS-PM163
2014-09-03 09:38:00	NS-PM082	NS-PM109
2014-09-29 10:28:00	NS-PM169	NS-PM177
2015-08-15 09:48:00	NS-PM101	NS-PM118
2015-08-16 12:34:00	NS-PM118	NS-PM167
2015-08-16 14:53:00	NS-PM101	NS-PM169
2015-08-22 14:02:00	NS-PM101	NS-PM118
2015-09-08 14:13:00	NS-PM167	NS-PM168
2015-09-08 15:10:00	NS-PM118	NS-PM167
2016-08-25 10:08:00	NS-PM101	NS-PM118
2017-09-23 13:46:00	NS-PM234	NS-PM239

## Sheet: S1
Data used for S1 Figure
Horizontal distance between whales discovered within 1 hour
99.4016
101.186				Count	%
120.181			1000	419	4.27988
122.492			2000	983	10.0409
132.511			3000	1246	12.7273
133.214			4000	1174	11.9918
143.994			5000	1056	10.7865
146.403			6000	947	9.67314
147.912			7000	799	8.16139
153.768			8000	730	7.45659
154.51			9000	612	6.25128
154.51			10000	457	4.66803
155.747			11000	384	3.92237
157.467			12000	291	2.97242
158.214			13000	206	2.10419
159.783			14000	154	1.57303
165.744			15000	102	1.04188
166.459			16000	72	0.735444
166.747			17000	52	0.531154
167.684			18000	32	0.326864
172.851			19000	29	0.296221
175.227			20000	14	0.143003
181.338			21000	16	0.163432
186.272			22000	10	0.102145
187.866			23000	2	0.020429
190.63			24000	1	0.0102145
196.803			25000	2	0.020429
197.101
197.797			n	9790
202.601			Mean	5778.54
205.065			SD	3786.8
213.049			Min	99.4016
219.169			Max	24840.6
220.22			Med	5020.22
220.22
223.207
226.939
231.189
231.75
231.92
237.568
247.541
251.335
252.522
254.06
254.895
257.688
266.356
268.775
270.799
271.278
272.389
280.657
281.317
286.763
287.885
290.939
292.625
296.427
297.175
297.405
303.372
307.923
309.699
321.575
322.975
329.263
334.47
335.708
336.802
339.881
345.393
346.4
349.355
350.103
356.045
361.676
361.763
361.763
362.398
363.033
363.687
366.621
367.804
367.885
370.057
371.552
373.501
373.883
376.154
382.635
383.876
385.324
387.221
392.121
392.394
392.538
401.174
401.174
409.008
415.719
425.34
426.006
427.764
431.01
433.208
433.426
434.116
434.322
435.022
435.022
437.514
442.614
449.854
455.142
457.853
461.159
461.898
462.411
464.004
464.525
466.492
467.154
471.602
471.917
472.681
472.746
475.479
475.479
476.787
481.481
482.374
483.585
486.518
491.628
493.226
495.245
496.45
497.91
501.088
505.696
505.95
508.542
508.542
511.65
518.485
520.973
521.03
521.392
523.199
524.749
528.828
532.562
533.617
534.431
544.683
544.683
549.474
549.552
550.488
555.199
556.921
557.144
557.144
568.89
572.246
574.032
574.99
576.528
578.538
578.92
580.734
581.063
587.476
587.489
596.601
598.017
598.63
604.839
607.442
613.305
614.671
616.508
616.618
621.535
622.288
622.306
623.375
623.375
623.492
625.62
625.878
628.818
630.047
630.047
631.094
634.74
648.772
649.46
649.46
651.124
652.159
654.487
658.956
659.757
660.505
661.007
661.229
663.995
663.995
665.508
666.917
667.321
668.012
668.933
670.317
670.977
675.06
675.825
676.285
676.907
676.907
677.464
679.87
681.425
682.621
682.621
683.181
683.22
683.962
685.309
686.211
686.436
687.677
687.7
687.7
687.926
688.733
689.291
689.985
693.133
694.18
695.506
695.765
696.818
698.917
700.009
700.291
702.088
705.197
708.35
708.968
709.559
713.497
714.581
716.897
719.639
722.132
723.61
726.593
728.444
729.991
732.71
735.869
738.332
739.809
747.22
752.259
760.074
768.476
773.599
780.799
781.637
781.637
782.064
785.097
787.314
787.434
789.981
793.554
794.192
795.537
796.638
803.878
809.023
809.497
809.497
810.935
815.788
817.977
818.245
818.967
819.057
822.218
823.376
823.445
824.615
825.052
828.424
830.242
830.527
830.539
838.131
838.719
839.976
840.571
841.409
844.359
847.306
847.691
850.035
850.669
851.729
854.857
858
860.608
861.392
861.989
862.981
864.331
867.533
869.246
869.517
870.618
873.549
873.66
874.333
874.85
876.332
885.577
885.978
886.515
886.588
887.07
887.07
889.5
892.052
892.052
893.075
893.684
896.399
896.951
897.482
900.332
901.743
903.842
908.435
908.435
911.049
911.971
914.826
915.124
916.46
916.952
919.478
921.02
922.436
923.478
924.485
927.18
928.657
929.36
929.478
931.5
932.342
936.697
937.469
939.747
944.394
946.901
946.94
947.844
948.294
952.258
952.311
957.215
961.397
961.419
961.485
961.966
962.322
962.763
963.109
963.513
964.435
964.479
965.271
965.271
966.484
970.562
970.562
972.697
973.123
974.158
975.611
976.831
977.773
978.261
979.228
980.144
981.715
982.621
984.057
984.6
985.199
985.912
985.912
986.049
986.389
987.837
988.439
990.874
990.874
995.108
995.979
996.643
997.409
997.409
998.869
1000.69
1001.5
1003.42
1003.5
1004.01
1005.08
1006.14
1006.14
1006.58
1008.98
1009.35
1011.17
1011.48
1016.96
1018.76
1019.75
1021.56
1021.84
1026.08
1026.41
1027.58
1027.75
1028.15
1030.56
1031.19
1032.39
1033.47
1034.68
1035.39
1035.66
1035.68
1037.17
1037.17
1038.43
1041.59
1041.88
1041.97
1042.2
1045.3
1045.95
1047.58
1047.88
1050.03
1050.23
1050.62
1052.14
1053.74
1054.32
1054.41
1054.49
1054.49
1054.49
1055.03
1055.58
1056.18
1056.88
1056.88
1059.32
1061.35
1061.94
1062.24
1063.5
1063.68
1065.27
1066.51
1067.21
1067.3
1067.39
1068.45
1069.93
1071.79
1075.74
1076.06
1076.06
1076.33
1079.07
1084.24
1084.29
1084.56
1084.56
1085.77
1086.31
1086.31
1086.46
1088.15
1088.15
1088.39
1090.78
1090.78
1091.38
1092.65
1094.97
1096.15
1099.4
1099.93
1102.14
1104.1
1104.1
1105.07
1105.51
1107.52
1109.82
1111.94
1112.42
1112.42
1113.09
1115.01
1116.22
1117.34
1123.72
1124.16
1124.55
1124.97
1125.87
1126.55
1127.61
1128.3
1128.78
1129.89
1135.39
1135.39
1136.75
1138.26
1138.69
1141.83
1142.12
1142.31
1142.71
1146.3
1147.01
1147.98
1149.42
1149.61
1152.02
1152.02
1152.09
1152.93
1153.25
1153.5
1153.96
1154.9
1158.83
1159.8
1165.42
1166.78
1167.89
1168.39
1168.71
1169.17
1171.09
1173.26
1174.72
1174.8
1174.84
1177.22
1183.54
1185.71
1187.26
1187.48
1187.75
1190.79
1193.88
1194.7
1195.5
1195.69
1196.92
1198.07
1198.31
1198.39
1198.44
1198.76
1200.11
1201.32
1202.31
1202.74
1203.2
1203.61
1204.05
1204.33
1205.51
1205.74
1206.26
1206.63
1208
1208.18
1208.18
1208.98
1209.57
1211.4
1211.4
1212.51
1213.81
1214.62
1218.45
1219.67
1219.67
1220.94
1222.67
1223.49
1223.62
1226.2
1226.31
1228.8
1230.82
1230.86
1231.29
1233.01
1233.01
1235.88
1235.88
1236.29
1237.62
1237.81
1238.26
1240.32
1240.39
1241.14
1243.13
1243.89
1244.52
1245.46
1247.38
1247.4
1247.4
1249.76
1251.13
1251.59
1252.53
1253.97
1254.44
1254.78
1255.14
1256.44
1257.71
1259.46
1260.72
1263.14
1272.6
1272.98
1275.03
1282.82
1284.14
1284.53
1285.37
1286.27
1287.68
1288.32
1288.39
1288.42
1289.82
1291.28
1292.29
1292.6
1293.96
1294.75
1295.83
1296.75
1296.75
1297.22
1299.11
1300.82
1306.63
1308.65
1309.07
1310.4
1311.28
1312.93
1315.09
1316.74
1317.41
1318.82
1318.83
1319.29
1320.54
1321.67
1322.47
1322.8
1323.4
1323.4
1323.77
1325.28
1326.15
1326.36
1327.53
1328.64
1329.63
1329.84
1330.77
1331.61
1332.79
1332.86
1334.01
1337.77
1338.61
1340.98
1340.98
1341.42
1342.04
1343.9
1343.9
1344.19
1344.73
1345
1345.28
1350.3
1351.47
1354
1354.17
1357.68
1358.35
1358.51
1360.76
1361.06
1365.34
1366.24
1367.08
1368.27
1368.48
1368.48
1371.06
1371.9
1372.81
1376.82
1377.79
1377.9
1378.14
1379.52
1379.68
1380.13
1383.3
1383.3
1384.9
1384.9
1385.01
1385.41
1385.68
1386.04
1386.04
1386.14
1387.28
1387.4
1389.04
1391.85
1392.25
1392.47
1393.8
1394.17
1394.17
1394.25
1394.39
1395.4
1397.88
1398.4
1398.97
1399.2
1399.2
1400.05
1401.08
1401.86
1401.86
1404.39
1404.94
1405.4
1406.05
1408.37
1408.9
1409.27
1409.89
1410.28
1410.45
1410.52
1411.3
1413.43
1413.89
1414.21
1414.33
1414.49
1414.82
1414.92
1415.38
1417.29
1418.75
1419.47
1422.44
1423.62
1423.8
1427.25
1427.99
1428.43
1428.87
1429.47
1429.5
1430.57
1431.07
1431.36
1431.62
1432.47
1432.58
1432.69
1434.37
1437.42
1439.07
1439.3
1439.3
1439.45
1440.19
1440.21
1441.4
1441.75
1442.17
1443.38
1443.87
1444.19
1444.9
1445.78
1446.68
1447.72
1448.48
1449.28
1451.29
1451.29
1454.63
1455.07
1455.2
1455.63
1457.81
1458.35
1459.51
1459.82
1459.82
1460.51
1461.15
1461.5
1461.89
1462.84
1462.84
1463.42
1464.29
1465.53
1468.92
1469.32
1469.8
1470.92
1471.14
1471.29
1473.2
1473.34
1475.12
1475.12
1475.42
1477.57
1478.73
1479.49
1479.87
1480.23
1480.69
1481.4
1482.2
1482.71
1487.51
1487.65
1488.71
1488.92
1490.59
1492.85
1492.85
1493.19
1495.51
1496.61
1496.61
1496.7
1497.32
1497.75
1497.82
1498.2
1499.63
1499.63
1500.04
1500.09
1501.74
1504.72
1504.99
1504.99
1506.29
1507.93
1508.58
1508.66
1508.79
1509.07
1509.87
1510.47
1513.71
1513.82
1513.82
1516.62
1516.62
1516.69
1516.74
1521.87
1522.47
1524.3
1524.43
1524.89
1525.2
1525.36
1525.36
1525.45
1526.82
1527.84
1528.37
1531.65
1531.97
1532.01
1532.84
1533.32
1534.15
1535.3
1537.53
1538.74
1538.74
1538.85
1538.88
1538.95
1538.95
1539.17
1540.16
1541.13
1542.97
1544.52
1546.57
1549.78
1549.84
1553.56
1555.92
1557.65
1557.86
1558.35
1558.35
1559.34
1560.74
1561.15
1561.18
1564.41
1564.82
1568.07
1569.13
1571.45
1572.24
1573.82
1576.53
1579.62
1580.78
1581.09
1581.79
1581.81
1582.77
1583.97
1584.28
1586.93
1587.35
1587.98
1590.68
1593.16
1593.67
1593.67
1593.75
1594.24
1595.08
1596.95
1599.93
1602.44
1602.52
1602.52
1605.53
1605.81
1607.51
1607.64
1609.56
1610.34
1613.06
1614.06
1614.08
1614.57
1616.99
1618.66
1618.71
1620.74
1620.84
1622.06
1622.5
1624.16
1627.04
1627.43
1631.82
1631.88
1631.88
1632.35
1634.33
1634.77
1636.75
1637.09
1638.05
1638.8
1639.11
1640.76
1640.87
1641.3
1642.53
1642.98
1643.2
1643.76
1644.26
1644.69
1644.79
1645.61
1646.46
1646.82
1647
1648.38
1649.89
1651.2
1651.76
1651.85
1652.03
1659.5
1659.84
1660.86
1662.22
1662.58
1663.65
1664.56
1665.04
1665.34
1666.09
1666.52
1667.08
1667.49
1669.58
1669.82
1669.95
1670.47
1670.83
1672.18
1672.9
1675.17
1675.76
1677.64
1678.35
1678.84
1680.77
1682.31
1683.35
1683.95
1685.15
1685.6
1685.91
1685.91
1686.4
1687.11
1687.56
1689.36
1690.78
1690.78
1692.78
1693.86
1694.58
1697.14
1697.75
1699.11
1703.39
1703.66
1706.48
1706.48
1706.93
1707.45
1707.45
1707.94
1708.98
1709.63
1709.67
1709.95
1710.27
1710.59
1711.1
1711.62
1713.54
1713.7
1715.77
1717.06
1717.83
1719.11
1722.53
1723.6
1725.19
1725.22
1726.92
1727.36
1727.81
1729.46
1730.85
1730.85
1735.6
1735.61
1737.21
1741.47
1744.11
1744.29
1744.97
1747.26
1748.96
1749.57
1749.89
1753.73
1753.74
1753.74
1755.24
1755.79
1759.68
1760.52
1762.07
1762.84
1766.05
1769.2
1769.21
1769.21
1770.22
1770.72
1770.91
1771.77
1772.65
1772.72
1772.79
1773.34
1773.56
1773.9
1773.96
1775.56
1776.3
1780.12
1780.36
1782.81
1783.35
1784.25
1785.5
1786.56
1789.47
1789.47
1791.23
1793.19
1794.9
1795.08
1795.09
1795.71
1796.12
1796.16
1799.31
1799.31
1799.88
1801.61
1802.36
1804.83
1806.11
1806.62
1808.77
1809.2
1809.62
1810.25
1810.49
1811.09
1811.95
1812.96
1813.23
1813.94
1814.01
1815
1815.29
1815.47
1817.68
1818.51
1819.51
1820.45
1820.63
1821.28
1822.95
1823.45
1823.59
1823.6
1826.3
1827.29
1827.35
1827.37
1827.96
1829.3
1829.3
1829.8
1831.51
1831.9
1832.37
1832.95
1834.18
1834.21
1835.94
1837.17
1839.04
1839.28
1840.77
1842.87
1844.33
1847.57
1848.27
1848.55
1848.99
1849.32
1850.17
1850.17
1850.3
1850.68
1851.12
1852.22
1852.63
1852.8
1852.89
1852.89
1854.65
1856.82
1859.66
1861.13
1861.3
1862.5
1862.65
1863.81
1864.04
1864.11
1865.21
1865.4
1865.58
1866.92
1866.92
1867.06
1867.17
1868.57
1868.62
1870.34
1870.5
1870.5
1870.53
1872.2
1872.37
1872.5
1873.57
1874.41
1876
1876.64
1878.65
1879.28
1879.28
1880.72
1880.91
1880.99
1881.22
1881.68
1881.68
1882.68
1883.72
1884.46
1884.78
1885.28
1887.65
1888.01
1889.66
1889.71
1892.05
1892.25
1892.87
1893.9
1894.85
1894.85
1896.12
1896.22
1896.3
1897.96
1898.67
1903.78
1903.96
1903.96
1904.21
1904.55
1904.55
1905.3
1906.94
1912.05
1914.77
1915.35
1915.39
1916.4
1916.97
1918.66
1918.72
1919.75
1921.27
1922.15
1922.65
1928.39
1929.47
1929.58
1930.17
1931.45
1932.05
1932.15
1932.92
1934.53
1934.59
1936.46
1937.65
1940
1940.23
1942.83
1942.83
1943.82
1945.26
1945.58
1945.96
1946.65
1947
1947.47
1947.82
1948.19
1952.83
1953.32
1954.2
1954.66
1954.82
1957.79
1959.02
1959.45
1959.96
1961.12
1962.91
1962.91
1965.64
1965.69
1966.81
1966.94
1967.06
1968.75
1969.55
1969.94
1969.96
1970.4
1970.4
1970.8
1971.35
1972.95
1973.44
1974.06
1974.79
1978.48
1980.84
1981.34
1982.84
1984.17
1984.94
1985.34
1986.02
1987.86
1988.26
1988.45
1988.47
1990.16
1992.43
1993.25
1993.35
1994.39
1995.34
1995.35
1995.45
1995.63
1995.66
1995.66
1996.76
1997.58
1997.96
1998.74
2000.18
2002.05
2002.28
2003.1
2005.52
2006.24
2006.24
2008.31
2008.94
2008.97
2009.06
2010.02
2012.31
2013.14
2013.33
2013.34
2014.28
2015.98
2016.2
2017.5
2019
2019.04
2019.41
2019.7
2020.31
2020.35
2020.92
2020.99
2022.17
2022.77
2023.87
2023.87
2025.98
2027.86
2030.47
2030.82
2031.47
2033.24
2034.03
2034.38
2034.4
2035.11
2036.44
2037.6
2038.05
2039.08
2039.08
2040.83
2042.74
2043.67
2044.36
2044.36
2044.71
2045.67
2046.57
2046.7
2046.99
2047.3
2047.64
2048.91
2050.67
2051.07
2053.06
2053.06
2053.38
2055.17
2055.37
2055.82
2057.08
2058.18
2059.98
2060.32
2061.27
2062.03
2062.16
2062.26
2063.58
2063.62
2064.53
2064.53
2064.94
2065.42
2065.42
2065.86
2065.9
2066.07
2066.65
2066.97
2067.88
2070.11
2070.61
2072.54
2073.92
2074.78
2075.04
2075.04
2077.03
2077.88
2077.88
2080.45
2080.89
2082.4
2084.33
2084.96
2085.83
2085.99
2087.66
2088.3
2090.49
2090.49
2090.81
2090.82
2091.43
2092.76
2093.15
2093.52
2093.94
2095.81
2096.17
2096.52
2096.52
2097.92
2099.45
2099.53
2100.01
2100.01
2100.14
2102.1
2102.37
2102.37
2103.24
2104.91
2108.22
2108.76
2109.27
2109.78
2110.3
2110.64
2110.74
2110.75
2110.99
2112.27
2112.39
2112.81
2112.81
2115.9
2117.59
2117.67
2118.64
2118.92
2120.22
2121.08
2121.3
2124.11
2124.11
2124.15
2124.26
2125.74
2126.68
2127.66
2127.7
2127.78
2128.61
2128.65
2130.16
2130.41
2133.97
2134.13
2134.45
2134.85
2135.85
2136.98
2137.73
2137.77
2138.25
2139.48
2139.48
2140.34
2141.34
2141.51
2142.54
2143.25
2143.25
2143.76
2143.79
2145.9
2147.45
2148.44
2149.1
2149.61
2149.61
2149.87
2150.7
2153.16
2153.64
2154.86
2155.18
2156.03
2157.27
2157.43
2158.2
2160.49
2162.16
2163.03
2163.66
2165.19
2166.02
2166.88
2167.55
2169.35
2170.73
2171.65
2173.07
2174.53
2175.27
2176
2176.32
2176.32
2176.5
2177.38
2177.54
2179.48
2179.48
2180.64
2180.74
2181.08
2182.17
2183.27
2183.3
2183.34
2183.71
2184.61
2185.56
2185.81
2185.81
2187.51
2189.15
2189.15
2190.25
2191.21
2192.02
2192.92
2193.79
2194.07
2194.7
2195.76
2195.94
2195.94
2196.78
2197.88
2197.99
2198.95
2199.19
2199.81
2201.4
2204.78
2204.93
2206.88
2206.89
2206.99
2207.5
2208.24
2208.33
2209.49
2211.72
2212.91
2213.04
2213.2
2214.77
2215.38
2215.45
2215.82
2215.82
2216.17
2216.71
2217.18
2219.67
2220.61
2220.62
2220.63
2220.65
2221.06
2221.06
2221.1
2222.33
2224.71
2225.05
2225.05
2225.17
2225.55
2225.61
2226.75
2227.7
2228.04
2228.04
2228.05
2228.06
2230
2230.11
2230.94
2231.35
2231.93
2231.95
2232.66
2234.57
2235.92
2235.96
2237.14
2237.35
2239.08
2239.87
2239.89
2241.16
2241.51
2241.53
2242.24
2243.92
2244.79
2244.83
2245.95
2246.73
2247.84
2248.16
2249.56
2249.77
2250.4
2250.71
2251.21
2251.33
2251.76
2253.33
2253.65
2253.69
2254.74
2255.26
2255.47
2256.14
2256.46
2256.46
2256.53
2259.41
2259.83
2260.15
2260.16
2261.55
2265.35
2266.39
2267.84
2267.87
2269.05
2272.42
2274.31
2274.59
2276.44
2276.9
2276.98
2277.71
2277.72
2278.87
2280.87
2284.42
2285.3
2285.58
2287.3
2287.68
2290.43
2290.43
2290.76
2291.85
2295.09
2295.09
2296.66
2296.71
2296.74
2298.24
2298.25
2300.23
2300.23
2300.29
2301.18
2301.33
2301.54
2301.56
2302.01
2302.01
2302.15
2303.38
2303.45
2303.86
2304.51
2304.64
2305.81
2305.89
2306.88
2307.24
2307.24
2307.51
2308.54
2311.92
2312.79
2313.66
2314.04
2315.64
2316.28
2322.22
2322.78
2323.62
2325.85
2326.15
2326.5
2326.5
2326.72
2327.06
2327.62
2328.7
2328.78
2329.99
2330.45
2330.52
2330.69
2330.91
2332.11
2332.11
2335.1
2336.32
2338.35
2339.35
2340.07
2343.26
2343.77
2343.95
2345.69
2348.8
2349.3
2350.26
2350.29
2350.33
2351.43
2351.81
2351.81
2352.54
2352.75
2354.04
2360.06
2360.15
2361.39
2362.82
2362.92
2363.8
2366.08
2366.08
2366.25
2367.86
2368.18
2369.68
2370.48
2371.45
2372.12
2372.67
2373.87
2374.21
2374.21
2374.77
2375
2376.38
2377.09
2378.02
2379.18
2379.62
2380.16
2380.34
2381.17
2381.5
2381.99
2382.35
2382.62
2382.69
2383.76
2384.46
2385.64
2386.89
2386.92
2388.02
2389.13
2390.35
2390.35
2392.29
2392.83
2393.32
2393.95
2394.46
2395.88
2396.47
2399.2
2399.38
2399.81
2399.81
2400.42
2400.64
2400.7
2400.7
2402.38
2403.36
2404.14
2406.21
2406.26
2407.96
2408.71
2409.42
2410.71
2410.74
2411.27
2411.82
2413.04
2415.84
2415.97
2415.97
2417.17
2418.8
2419.6
2419.72
2421.98
2422.35
2424.1
2424.17
2425.19
2426.05
2428.62
2432.47
2434.55
2437.1
2437.29
2437.53
2438.99
2439.18
2440.41
2441.48
2441.88
2442.73
2443.17
2443.18
2443.18
2444.47
2447.19
2447.8
2448.32
2449.33
2449.98
2450.17
2450.75
2451.73
2452.97
2456.9
2457.04
2457.92
2459.96
2460.13
2460.52
2460.52
2461.86
2461.88
2462.02
2462.61
2463.87
2466.5
2466.85
2466.88
2467.02
2467.02
2467.46
2467.99
2470.38
2470.72
2470.89
2471.11
2472.78
2472.78
2472.89
2473.48
2477.01
2477.05
2477.14
2478.21
2478.44
2478.84
2479.42
2479.59
2479.59
2479.62
2480.27
2480.66
2481.24
2481.69
2481.77
2481.98
2483.46
[truncated: 7,792 more rows]
